# Supplementary material for: Comparative genomic analysis of trypanosomatid protists illuminates an extensive change in the nuclear genetic code
Source: mBio. 2025 Apr 28;16(6):e00885-25. doi: 10.1128/mbio.00885-25 (PMC12153298; doi:10.1128/mbio.00885-25)
Supplement: Supplemental Tables — Tables S1 to S12. [file mbio.00885-25-s0002.xlsx]

## Sheet: Cover
	Comparative genomic analysis of trypanosomatid protists illuminates an extensive change in the nuclear genetic code
	Kristína Záhonová1,2,3,4,#, Zoltán Füssy5,6,#, Amanda T. S. Albanaz1,$, Anzhelika Butenko1,2,6, Ambar Kachale1,6,$, Natalya Kraeva1, Arnau Galan1, Alexandra Zakharova1, Bojana Stojanova1,$, Jan Votýpka2,3, Alexei Y. Kostygov1,7, Viktoria V. Spodareva1,7, Marina N. Malysheva7, Alexander O. Frolov7, Igor B. Rogozin1, Zdeněk Paris1,6, Leoš Shivaya Valášek8, Vyacheslav Yurchenko1,*, Julius Lukeš2,6,*
	1 Life Science Research Centre, Faculty of Science, University of Ostrava, Ostrava, Czechia
	2 Institute of Parasitology, Biology Centre, Czech Academy of Sciences, České Budějovice (Budweis), Czechia
	3 Department of Parasitology, Faculty of Science, Charles University, BIOCEV, Vestec, Czechia
	4 Division of Infectious Diseases, Department of Medicine, Faculty of Medicine and Dentistry, University of Alberta, Edmonton, Canada
	5 Scripps Institution of Oceanography, University of California San Diego, La Jolla, USA
	6 Faculty of Science, University of South Bohemia, České Budějovice (Budweis), Czechia
	7 Zoological Institute, Russian Academy of Sciences, St. Petersburg, Russia
	8 Institute of Microbiology, Czech Academy of Sciences, Prague, Czechia
	# These authors contributed equally to this work
	$ Current address: Instituto de Ensino e Pesquisa Santa Casa, Belo Horizonte, Brazil (A.T.S.A.); Harvard University, Cambridge, USA (A.K.); Faculty of Science, Masaryk University, Brno, Czechia and University Federico II, Naples, Italy (B.S.)
	* Corresponding authors: vyacheslav.yurchenko@osu.cz (V.Y.); jula@paru.cas.cz (J.L.)
	SUPPLEMENTARY TABLES

## Sheet: Table S1
Table S1. Assembly statistics. A) QUAST statistics for genomic contigs from three different assembly strategies (see Materials and Methods). Contigs chosen for scaffolding are highlighted in grey. B) QUAST statistics for genomic scaffolds before and after decontamination (see Materials and Methods). C) BUSCO statistics of genome-derived proteomes. For comparison, statistics for genomes and proteo…
A) contigs
	B. raabei			B. frustrata			O. volfi			O. eliasi			O. oborniki
	≥75, karect	≥75, careful	all, careful	≥75, karect	≥75, careful	all, careful	≥75, karect	≥75, careful	all, careful	≥75, karect	≥75, careful	all, careful	≥75, karect	≥75, careful	all, careful
# contigs (>= 0 bp)	49321	127783	126092	58324	147077	151309	58547	119350	119859	59586	116832	118527	42210	80591	79768
# contigs (>= 1000 bp)	6390	7253	7355	7064	8942	8990	6624	6249	6187	5273	6777	6699	4678	5376	5366
# contigs (>= 5000 bp)	948	627	609	982	358	374	282	577	600	793	346	372	1356	913	874
# contigs (>= 10000 bp)	218	106	88	255	77	80	54	45	48	278	41	44	641	510	496
# contigs (>= 25000 bp)	23	16	16	50	39	39	12	9	9	46	15	16	141	191	194
# contigs (>= 50000 bp)	10	5	5	25	24	24	4	6	6	6	4	4	24	46	50
Total length (>= 0 bp)	31842988	45596530	45276237	38237037	54550788	55279645	28891071	40437941	40533350	29729531	39280861	39608650	33740284	40438151	40307859
Total length (>= 1000 bp)	20557293	19091626	19026723	25300088	22890094	23092553	14669861	16556132	16599353	17869129	15241035	15308525	25331250	24250701	24205845
Total length (>= 5000 bp)	9084088	5373305	5164510	12251091	6352473	6470607	2734460	4366898	4542434	8668962	3214116	3429129	17997322	16084525	15965076
Total length (>= 10000 bp)	4098118	1988060	1769595	7352237	4581200	4613178	1244619	948466	983572	5117969	1171386	1213621	12945991	13265159	13332814
Total length (>= 25000 bp)	1284887	773399	772948	4419895	3997573	3998116	654173	507767	507757	1765189	831675	842816	5415143	8310499	8550860
Total length (>= 50000 bp)	882836	388416	387972	3621760	3510361	3510108	351849	390816	390806	483050	428918	429328	1584218	3371706	3643758
# contigs	11453	15232	15403	13133	19685	19511	13981	11695	11640	10346	16183	16035	8443	11674	11721
Largest contig	179071	113084	113084	403850	403850	403850	175929	111243	111243	143484	190639	190643	177965	151199	151199
Total length	24034714	24500393	24463372	29465159	30253180	30289641	19735570	20209309	20255938	21361955	21746521	21748457	27865307	28604872	28597491
GC (%)	35.72	35.56	35.57	37.74	37.34	37.32	63.4	63.29	63.28	58.81	58.7	58.7	54.49	54.57	54.57
N50	3459	2330	2272	3847	1988	2003	1760	2558	2620	3521	1649	1683	8891	7791	7837
N90	807	662	656	812	652	654	649	699	698	761	628	629	1081	789	786
auN	8926	5110	5013	28597	25290	25286	5200	4724	4777	8939	5623	5675	15494	19821	20424
L50	1663	2713	2790	1552	3400	3369	2956	2225	2181	1275	3329	3239	746	629	607
L90	7587	10935	11094	8420	14365	14195	10489	8213	8148	6835	12291	12140	4435	7061	7098
# N's per 100 kbp	0	0	0	0	0	0	0	0	0	0	0	0	0	0	0
B) scaffolds
	B. nonstop	B. triatomae	B. raabei		B. frustrata		O. modryi	O. volfi		O. eliasi		O. oborniki
	(Kachale et al. 2023)	(Grybchuk et al. 2024)	Platanus+GapCloser	decontaminated	Platanus+GapCloser	decontaminated	(Albanaz et al. 2023)	Platanus+GapCloser	decontaminated	Platanus+GapCloser	decontaminated	Platanus+GapCloser	decontaminated
# contigs (>= 0 bp)	77	3511	5080	5077	5446	5354	993	4260	4259	5483	5482	4839	4839
# contigs (>= 1000 bp)	77	2868	2540	2538	3299	3214	660	2501	2501	3103	3102	3261	3261
# contigs (>= 5000 bp)	77	1740	926	926	1229	1169	382	977	977	759	759	1141	1141
# contigs (>= 10000 bp)	77	1225	594	594	708	665	325	597	597	412	412	646	646
# contigs (>= 25000 bp)	74	530	237	237	244	215	218	190	190	171	171	248	248
# contigs (>= 50000 bp)	70	146	93	93	60	40	128	41	41	60	60	82	82
Total length (>= 0 bp)	24705711	42400804	25028833	25027440	29324068	25238517	18255453	21502468	21501879	21596087	21594732	28279160	28279160
Total length (>= 1000 bp)	24705711	41924864	23245086	23244215	27836183	23756335	18027183	20240140	20240140	19903287	19901932	27158575	27158575
Total length (>= 5000 bp)	24705711	39154670	19825755	19827773	23187925	19164962	17455495	17168419	17168419	15021853	15021853	22265292	22265292
Total length (>= 10000 bp)	24705711	35425904	17504508	17506526	19536632	15634859	17044519	14412170	14412170	12621494	12621494	18729719	18729719
Total length (>= 25000 bp)	24645722	24310709	11723049	11723049	12338130	8674258	15314709	7823274	7823274	8881371	8881371	12483588	12483588
Total length (>= 50000 bp)	24493503	11077832	6845723	6845723	6019144	2637100	12030814	2808208	2808208	5009753	5009753	6741142	6741142
# contigs	77	3511	5080	5077	5446	5354	993	4260	4259	5483	5482	4839	4839
Largest contig	1409826	459796	409564	409564	403774	119806	357143	338200	338200	149498	149498	290722	290722
Total length	24705711	42400804	25028833	25027440	29324068	25238517	18255453	21502468	21501879	21596087	21594732	28279160	28279160
GC (%)	34.74	34.71	35.55	35.54	37.73	32.86	61.13	63.25	63.25	58.63	58.63	54.36	54.36
N50	441521	29162	22717	22717	19056	15386	68804	17875	17875	15522	15522	20844	20844
N90	180577	6301	1481	1482	1932	1643	14660	1563	1563	1180	1180	2136	2136
auN	575706	42275.8	38551.8	38555.9	43581.1	21903	88047.8	27405.7	27406.5	32128.4	32130.4	36132.9	36132.9
L50	17	415	271	271	351	417	80	328	328	269	269	321	321
L90	50	1563	1939	1937	2249	2394	275	1767	1766	2673	2672	2103	2103
# N's per 100 kbp	0	6.32	14.77	14.77	13.96	16.21	22.08	24.26	24.26	27.22	27.14	9.32	9.32
C) proteomes
species	nr. of predicted proteins	BUSCOs euglenozoa [%]			BUSCOs eukaryota [%]
		complete (single-copy + duplicated)	fragmented	missing	complete (single-copy + duplicated)	fragmented	missing
B. nonstop (Kachale et al. 2023)	7252	92.3 (92.3 + 0.0)	2.3	5.4	54.1 (52.5 + 1.6)	5.9	40
B. triatomae (Grybchuk et al. 2024)	15768	90.0 (43.8 + 46.2)	3.8	6.2	53.4 (21.6 + 31.8)	6.7	39.9
B. raabei	9674	83.1 (82.3 + 0.8)	9.2	7.7	50.6 (48.6 + 2.0)	9.4	40
B. frustrata	8896	70.8 (70.0 + 0.8)	18.5	10.7	47.5 (46.7 + 0.8)	10.6	41.9
O. modryi (Albanaz et al. 2023)	6446	93.1 (93.1 + 0.0)	0	6.9	46.7 (45.1 + 1.6)	10.6	42.7
O. volfi	8752	90.7 (89.2 + 1.5)	3.1	6.2	44.0 (42.4 + 1.6)	12.2	43.8
O. eliasi	7014	90.0 (87.7 + 2.3)	1.5	8.5	51.0 (49.0 +2.0)	8.6	40.4
O. oborniki	8497	81.5 (64.6 + 16.9)	6.2	12.3	43.2 (31.8 + 11.4)	12.2	44.6

## Sheet: Table S2
Table S2. Somy levels for 100 longest scaffolds from the genome assemblies. Note that the B. nonstop assembly contains only 77 scaffolds.
	B. nonstop					B. triatomae					B. raabei					B. frustrata					O. modryi					O. volfi					O. eliasi					O. oborniki
Median of genome coverage:	190.04					87.555					59.74					34.7725					237.74					106.392					68.445					54.9575
Mean of genome coverage:	206.988					92.6892					59.1886					34.9862					238.902					112.505					71.1817					59.8449
#	scaffold ID	scaffold length	coverage median-of-means of 1kb windows	R = scaf. median-of-means/median genome coverage	somy	scaffold ID	scaffold length	coverage median-of-means of 1kb windows	R = scaf. median-of-means/median genome coverage	somy	scaffold ID	scaffold length	coverage median-of-means of 1kb windows	R = scaf. median-of-means/median genome coverage	somy	scaffold ID	scaffold length	coverage median-of-means of 1kb windows	R = scaf. median-of-means/median genome coverage	somy	scaffold ID	scaffold length	coverage median-of-means of 1kb windows	R = scaf. median-of-means/median genome coverage	somy	scaffold ID	scaffold length	coverage median-of-means of 1kb windows	R = scaf. median-of-means/median genome coverage	somy	scaffold ID	scaffold length	coverage median-of-means of 1kb windows	R = scaf. median-of-means/median genome coverage	somy	scaffold ID	scaffold length	coverage median-of-means of 1kb windows	R = scaf. median-of-means/median genome coverage	somy
1	Ctg18	1409826	164.88	0.867607	2n	scaffold945_len459796	459796	84.46	0.964651	2n	scaffold508_len409103	409564	62.68	1.04921	2n	scaffold20_len119806	119806	17.565	0.505133	n	scaffold4_len357033	357143	246.025	1.03485	2n	scaffold52_len337982	338200	108.59	1.02065	2n	scaffold50_len149131	149498	71.935	1.05099	2n	scaffold3581_len290721	290722	54.86	0.998226	2n
2	Ctg0	1405360	169.645	0.89268	2n	scaffold138_len187468	187468	87.145	0.995317	2n	scaffold3656_len154360	154773	61.42	1.02812	2n	scaffold552_len90613	90678	37.74	1.08532	2n	scaffold10_len297741	298647	234.72	0.987297	2n	scaffold38_len99236	99237	105.555	0.992128	2n	scaffold110_len143408	143408	39.515	0.577325	n	scaffold3564_len180443	180443	32.14	0.584816	n
3	Ctg8	1014657	169.02	0.889392	2n	scaffold109_len172484	172484	90.47	1.03329	2n	scaffold3650_len153866	153869	59.335	0.993221	2n	scaffold3664_len89267	89287	34.78	1.0002	2n	scaffold131_len232861	232719	237.16	0.99756	2n	scaffold76_len85785	85786	110.355	1.03724	2n	scaffold3418_len137851	138059	66.57	0.972606	2n	scaffold3568_len156069	156217	55.28	1.00587	2n
4	Ctg14	947886	165.54	0.87108	2n	scaffold2_len155384	155385	89.69	1.02438	2n	scaffold75_len129068	129069	58.19	0.974054	2n	scaffold1744_len81671	82069	34.28	0.985822	2n	scaffold458_len213678	213523	255.54	1.07487	2n	scaffold191_len79645	79726	110.625	1.03978	2n	scaffold3503_len134690	134753	67.69	0.988969	2n	scaffold493_len152698	152701	80.15	1.4584	3n
5	Ctg5	914768	193.63	1.01889	2n	scaffold24_len153128	153129	82.35	0.940552	2n	scaffold101_len125588	125625	30.78	0.515233	n	scaffold43_len80773	80905	32.95	0.947574	2n	scaffold1506_len208303	208901	229.18	0.963994	2n	scaffold174_len75349	75350	113.3	1.06492	2n	scaffold3407_len130335	130357	63.54	0.928337	2n	scaffold1398_len148110	148419	49.65	0.903425	2n
6	Ctg41	853671	168.31	0.885656	2n	scaffold18_len147522	147445	80.72	0.921935	2n	scaffold1555_len121894	123295	60.76	1.01707	2n	scaffold3550_len79402	79403	30.92	0.889196	2n	scaffold50_len208670	208722	241.28	1.01489	2n	scaffold127_len70167	70320	102.84	0.966609	2n	scaffold3405_len129192	129320	66.065	0.965228	2n	scaffold422_len137725	137862	81.65	1.48569	3n
7	Ctg7	754458	169.44	0.891602	2n	scaffold85_len144736	144736	88.91	1.01548	2n	scaffold3638_len116387	116988	61.93	1.03666	2n	scaffold5_len78073	78073	48.75	1.40195	3n	scaffold1511_len208686	208686	226.96	0.954656	2n	scaffold43_len69950	70066	109.24	1.02676	2n	scaffold71_len120043	120044	105.13	1.53598	3n	scaffold3779_len132551	132870	80.4	1.46295	3n
8	Ctg30	652959	328.77	1.73	3n	scaffold266_len141759	141767	160.295	1.83079	4n	scaffold18_len115445	115446	30.155	0.504771	n	scaffold4_len76714	76714	55.92	1.60814	3n	scaffold19_len203329	203530	237.12	0.997392	2n	scaffold147_len68605	68899	120.71	1.13457	2n	scaffold39_len115482	115563	69.535	1.01593	2n	scaffold2056_len131556	131724	55.785	1.01506	2n
9	Ctg17	605537	157.515	0.828852	2n	scaffold7_len136759	136873	87.15	0.995374	2n	scaffold3983_len111875	111876	64.75	1.08386	2n	scaffold1737_len76451	76446	26.95	0.775027	2n	scaffold1568_len193205	193205	230.05	0.967654	2n	scaffold79_len68316	68316	102.04	0.95909	2n	scaffold3772_len113279	113404	69.495	1.01534	2n	scaffold3084_len131330	131505	54.935	0.999591	2n
10	Ctg48	582818	170.89	0.899232	2n	scaffold181_len130282	130284	117.5	1.34201	3n	scaffold120_len106122	106125	62.69	1.04938	2n	scaffold3009_len75559	75998	38.15	1.09712	2n	scaffold84_len170874	170875	232.18	0.976613	2n	scaffold145_len66698	66699	121.81	1.14491	2n	scaffold3417_len113101	113102	69.945	1.02192	2n	scaffold3777_len127141	127142	82	1.49206	3n
11	Ctg35	582086	172.02	0.905178	2n	scaffold37_len126112	126113	85.96	0.981783	2n	scaffold4260_len103417	103418	55.23	0.924506	2n	scaffold3542_len71738	72083	57.21	1.64524	3n	scaffold33_len169247	169247	246.96	1.03878	2n	scaffold292_len66444	66444	104.26	0.979956	2n	scaffold3406_len111297	111297	65.24	0.953174	2n	scaffold3565_len123022	123239	52.52	0.955648	2n
12	Ctg29	525938	249.075	1.31065	3n	scaffold77_len116478	116478	86.62	0.989321	2n	scaffold1812_len92675	92981	58.74	0.983261	2n	scaffold39_len71339	71380	30.35	0.872804	2n	scaffold1535_len165582	165583	253.145	1.0648	2n	scaffold124_len65759	65962	107.19	1.0075	2n	scaffold45_len106044	106045	36.62	0.535028	n	scaffold3570_len118189	118189	53.84	0.979666	2n
13	Ctg6	518510	175.86	0.925384	2n	scaffold25_len114526	114841	87.41	0.998344	2n	scaffold196_len92500	92570	59.77	1.0005	2n	scaffold4209_len70335	70784	37.31	1.07296	2n	scaffold192_len157592	157806	257.45	1.08291	2n	scaffold3915_len64881	65011	136.815	1.28595	3n	scaffold58_len105513	105574	67.045	0.979546	2n	scaffold112_len116787	116787	32.49	0.591184	n
14	Ctg2	511893	208.07	1.09487	2n	scaffold232_len112865	112867	90.86	1.03775	2n	scaffold4095_len91333	91336	52.545	0.879561	2n	scaffold3624_len68627	69117	37.915	1.09036	2n	scaffold1515_len141482	141482	233.445	0.981934	2n	scaffold39_len64961	64995	105.9	0.995371	2n	scaffold73_len105181	105385	73.925	1.08006	2n	scaffold3879_len110091	110091	79.36	1.44402	3n
15	Ctg22	469092	130.955	0.689092	n	scaffold36_len111028	111031	96.735	1.10485	2n	scaffold3970_len90183	90184	58.98	0.987278	2n	scaffold4214_len67231	67542	37.715	1.08461	2n	scaffold186_len140357	140632	242.37	1.01948	2n	scaffold114_len64238	64452	107.01	1.0058	2n	scaffold3410_len104159	104399	66.42	0.970414	2n	scaffold3558_len107695	107752	55.095	1.0025	2n
16	Ctg40	455356	158.345	0.833219	2n	scaffold43_len110122	110125	89.98	1.0277	2n	scaffold21_len85405	85418	54.18	0.90693	2n	scaffold619_len65865	66065	35.73	1.02752	2n	scaffold206_len137637	137894	254.605	1.07094	2n	scaffold120_len62630	62663	109.45	1.02874	2n	scaffold53_len101924	101924	65.64	0.959018	2n	scaffold3572_len105575	106326	50.25	0.914343	2n
17	Ctg51	441521	236.55	1.24474	2n	scaffold15_len107724	107724	88.92	1.01559	2n	scaffold1521_len83198	83624	57.345	0.95991	2n	scaffold3547_len64893	64894	35.94	1.03356	2n	scaffold98_len134518	134518	257.12	1.08152	2n	scaffold357_len61793	62171	105.07	0.98757	2n	scaffold9_len99881	100056	70.08	1.02389	2n	scaffold3588_len105352	105352	51.255	0.93263	2n
18	Ctg47	425809	179.92	0.946748	2n	scaffold83_len106412	106412	82.54	0.942722	2n	scaffold3651_len83460	83462	54.98	0.920321	2n	scaffold3625_len63595	63596	28.465	0.818595	2n	scaffold1665_len131039	131039	121.67	0.511778	n	scaffold18_len61217	61439	103.38	0.971685	2n	scaffold46_len99792	99792	41.855	0.611513	n	scaffold3139_len104270	104272	51.89	0.944184	2n
19	Ctg3	421198	184.26	0.969585	2n	scaffold3409_len104526	104526	82.37	0.94078	2n	scaffold3677_len82809	83034	57.29	0.958989	2n	scaffold3587_len63242	63243	37.44	1.0767	2n	scaffold34_len130569	130924	244.9	1.03012	2n	scaffold91_len60666	61000	101.21	0.951289	2n	scaffold24_len99045	99046	65.85	0.962086	2n	scaffold341_len103077	103079	52.105	0.948096	2n
20	Ctg20	420575	192.6	1.01347	2n	scaffold23_len104465	104467	86.13	0.983725	2n	scaffold4319_len82597	82600	58.4	0.977569	2n	scaffold69_len61922	62314	36.13	1.03902	2n	scaffold1522_len129612	129613	252.75	1.06314	2n	scaffold468_len60164	60243	106.62	1.00214	2n	scaffold103_len95813	96030	68.74	1.00431	2n	scaffold3573_len97795	98083	49.98	0.90943	2n
21	Ctg27	404805	248.77	1.30904	3n	scaffold22_len104335	104336	83.48	0.953458	2n	scaffold3699_len80652	80652	56.5	0.945765	2n	scaffold4204_len61466	61467	32.765	0.942254	2n	scaffold1533_len127566	127567	244.04	1.0265	2n	scaffold204_len60052	60052	106.2	0.998191	2n	scaffold3458_len93057	93995	73.49	1.07371	2n	scaffold368_len97084	97404	53.935	0.981395	2n
22	Ctg42	401095	187.525	0.986766	2n	scaffold50_len104116	104116	84.63	0.966592	2n	scaffold3937_len79100	79103	57.86	0.96853	2n	scaffold30_len61355	61355	33.7	0.969143	2n	scaffold1514_len126017	126017	238.01	1.00114	2n	scaffold75_len59704	59705	105.31	0.989825	2n	scaffold28_len89380	89483	39.485	0.576887	n	scaffold222_len92031	92031	79.9	1.45385	3n
23	Ctg60	399540	115.565	0.608109	n	scaffold105_len95654	95654	84.845	0.969048	2n	scaffold14_len78658	78658	59.74	1	2n	scaffold3615_len61092	61093	33	0.949012	2n	scaffold64_len125798	125799	231.775	0.97491	2n	scaffold481_len59462	59696	106.98	1.00552	2n	scaffold3436_len86454	86870	66.31	0.968807	2n	scaffold3559_len91846	91846	77.77	1.41509	3n
24	Ctg55	366998	161.95	0.852189	2n	scaffold95_len93993	93994	86.42	0.987037	2n	scaffold3685_len77788	77893	58.255	0.975142	2n	scaffold32_len60606	60741	28.96	0.83283	2n	scaffold134_len125207	125367	240.685	1.01239	2n	scaffold40_len58986	59113	104.335	0.980661	2n	scaffold175_len83053	83458	70.88	1.03558	2n	scaffold3584_len91260	91462	52.585	0.95683	2n
25	Ctg62	353262	190.5	1.00242	2n	scaffold106_len88541	88601	83.64	0.955285	2n	scaffold60_len74723	74799	59.74	1	2n	scaffold264_len60225	60623	34.21	0.983809	2n	scaffold37_len119354	119354	232.76	0.979053	2n	scaffold484_len58927	59014	111.305	1.04617	2n	scaffold4029_len82876	82877	149.27	2.18088	4n	scaffold588_len89714	90142	87.03	1.58359	3n
26	Ctg11	337809	187.97	0.989108	2n	scaffold136_len88565	88565	88.47	1.01045	2n	scaffold3979_len74001	74001	62.57	1.04737	2n	scaffold3549_len60023	60267	36.74	1.05657	2n	scaffold469_len117802	117825	253.92	1.06806	2n	scaffold242_len57782	57783	105.635	0.99288	2n	scaffold3403_len82848	82849	70.33	1.02754	2n	scaffold98_len87086	87087	65.63	1.1942	2n
27	Ctg1	335614	170.33	0.896285	2n	scaffold114_len88153	88153	84.36	0.963509	2n	scaffold3925_len73172	73441	60.7	1.01607	2n	scaffold203_len58354	58598	26.76	0.769563	2n	scaffold47_len117274	117275	255.075	1.07292	2n	scaffold139_len57589	57658	109.405	1.02831	2n	scaffold3_len82768	82791	102.36	1.49551	2n	scaffold43_len85617	85617	54.675	0.99486	2n
28	Ctg65	329517	168.82	0.888339	2n	scaffold210_len86821	86937	88.35	1.00908	2n	scaffold3647_len72502	72617	58.61	0.981085	2n	scaffold328_len57721	58205	36.85	1.05973	2n	scaffold3_len116409	116412	177.93	0.748423	2n	scaffold175_len55520	55645	109.475	1.02897	2n	scaffold3429_len81998	82000	69.565	1.01636	2n	scaffold3571_len84662	84776	51.1	0.929809	2n
29	Ctg39	323072	169.965	0.894364	2n	scaffold132_len86573	86573	88.74	1.01353	2n	scaffold918_len70604	71272	57.73	0.966354	2n	scaffold167_len56759	56988	30.97	0.890634	2n	scaffold79_len115817	115817	251.7	1.05872	2n	scaffold35_len54656	54974	114.32	1.07451	2n	scaffold72_len79834	80001	68.83	1.00562	2n	scaffold471_len83166	83164	79.84	1.45276	3n
30	Ctg15	322852	201.65	1.06109	2n	scaffold54_len86017	86166	120.46	1.37582	3n	scaffold115_len71113	71199	62.485	1.04595	2n	scaffold3604_len55445	55909	36.42	1.04736	2n	scaffold1540_len115311	115311	233.73	0.983133	2n	scaffold250_len54869	54960	105.6	0.992551	2n	scaffold135_len78730	78726	144.01	2.10403	4n	scaffold339_len79527	79524	79.815	1.4523	3n
31	Ctg45	311575	230.23	1.21148	2n	scaffold14_len85886	85886	86.71	0.990349	2n	scaffold26_len70187	70189	56.89	0.952293	2n	scaffold3544_len54298	54533	34.85	1.00221	2n	scaffold130_len114169	114169	251.03	1.0559	2n	scaffold319_len54889	54892	103.37	0.971591	2n	scaffold3416_len76462	76751	67.71	0.989261	2n	scaffold3582_len78430	78730	55.47	1.00933	2n
32	Ctg44	309375	194.015	1.02092	2n	scaffold9_len85127	85127	77.735	0.887842	2n	scaffold7_len70106	70106	57.8	0.967526	2n	scaffold128_len53877	53936	36.185	1.04061	2n	scaffold1615_len112568	112569	238.98	1.00522	2n	scaffold515_len53696	53697	106.305	0.999178	2n	scaffold3432_len75683	75683	67.61	0.9878	2n	scaffold3778_len76473	76702	55.53	1.01042	2n
33	Ctg50	307361	191.255	1.00639	2n	scaffold11_len84438	84438	82.23	0.939181	2n	scaffold31_len69412	69415	80.835	1.35311	3n	scaffold53_len53569	53570	42.31	1.21675	2n	scaffold68_len109524	109524	228.395	0.960692	2n	scaffold320_len53089	53598	110.355	1.03724	2n	scaffold3409_len73061	73061	71.055	1.03813	2n	scaffold3608_len76603	76604	162.77	2.96174	5n
34	Ctg34	306897	204.35	1.0753	2n	scaffold8_len82848	82848	83.52	0.953915	2n	scaffold24_len68447	68447	62.78	1.05089	2n	scaffold64_len52923	52923	36.89	1.06088	2n	scaffold1528_len108635	108635	244.3	1.02759	2n	scaffold7_len52578	52578	105.86	0.994995	2n	scaffold107_len71126	71127	67	0.978888	2n	scaffold24_len76494	76494	33.3	0.605923	n
35	Ctg13	300672	382.76	2.0141	4n	scaffold411_len80218	80219	144.05	1.64525	3n	scaffold5_len67948	68018	62.77	1.05072	2n	scaffold3555_len52203	52203	28.44	0.817876	2n	scaffold153_len107118	107500	255.155	1.07325	2n	scaffold164_len52193	52193	103.1	0.969053	2n	scaffold1929_len71115	71117	63.755	0.931478	2n	scaffold41_len75987	75988	33.88	0.616476	n
36	Ctg33	272135	169.7	0.89297	2n	scaffold66_len79842	79842	96.17	1.0984	2n	scaffold3888_len67904	67904	57.985	0.970623	2n	scaffold26_len52074	52075	26.63	0.765824	2n	scaffold20_len105518	105519	133.005	0.559456	n	scaffold131_len51802	51847	106.91	1.00486	2n	scaffold54_len70785	70877	67.43	0.985171	2n	scaffold3624_len75357	75600	58.615	1.06655	2n
37	Ctg12	257868	191.82	1.00937	2n	scaffold108_len79263	79263	88.39	1.00954	2n	scaffold3721_len67727	67727	56.475	0.945347	2n	scaffold107_len50521	50779	31.77	0.91364	2n	scaffold91_len104218	104218	224.58	0.944645	2n	scaffold29_len51225	51345	109.565	1.02982	2n	scaffold3515_len69718	69650	62.905	0.919059	2n	scaffold35_len71316	71316	63.895	1.16263	2n
38	Ctg16	250046	189.58	0.997579	2n	scaffold148_len78244	78565	84.85	0.969105	2n	scaffold3989_len67419	67642	61.255	1.02536	2n	scaffold3628_len50500	50698	36.1	1.03816	2n	scaffold1518_len98950	99054	227.665	0.957622	2n	scaffold283_len50989	51150	102.58	0.964166	2n	scaffold3413_len69390	69390	68.75	1.00446	2n	scaffold729_len71089	71300	53.72	0.977483	2n
39	Ctg9	246491	191.53	1.00784	2n	scaffold222_len78777	78554	145.34	1.65999	3n	scaffold3666_len65483	65565	57.49	0.962337	2n	scaffold215_len50281	50584	36.59	1.05225	2n	scaffold222_len97938	97968	228.525	0.961239	2n	scaffold135_len50842	50843	107.67	1.01201	2n	scaffold18_len68777	68777	37.66	0.550223	n	scaffold26_len71287	71287	63.12	1.14852	2n
40	Ctg38	238073	193.01	1.01563	2n	scaffold140_len78197	78187	91.71	1.04746	2n	scaffold4318_len65159	65160	56.475	0.945347	2n	scaffold3540_len49850	50156	30.01	0.863026	2n	scaffold1570_len94969	94970	232.47	0.977833	2n	scaffold106_len50382	50380	101.39	0.952981	2n	scaffold3448_len65330	65330	72.93	1.06553	2n	scaffold62_len69586	69586	31.645	0.575809	n
41	Ctg10	214666	173.64	0.913702	2n	scaffold6_len77775	77775	86.905	0.992576	2n	scaffold3693_len65094	65094	57.11	0.955976	2n	scaffold9_len49985	49985	55.255	1.58902	3n	scaffold1509_len94414	94414	223.68	0.94086	2n	scaffold154_len49953	50106	105.61	0.992645	2n	scaffold99_len64806	64807	154.4	2.25583	5n	scaffold15_len69214	69458	32.505	0.591457	n
42	Ctg19	214213	173.21	0.91144	2n	scaffold285_len77494	77650	92.36	1.05488	2n	scaffold13_len65086	65088	56.39	0.943924	2n	scaffold182_len49530	49861	35.135	1.01041	2n	scaffold90_len92413	92412	235.5	0.990578	2n	scaffold747_len49747	49679	106.675	1.00266	2n	scaffold35_len64209	64209	63.1	0.921908	2n	scaffold3642_len67836	68359	55.72	1.01387	2n
43	Ctg64	207281	158.96	0.836455	2n	scaffold244_len76436	76436	87.18	0.995717	2n	scaffold3949_len63481	63481	64.615	1.0816	2n	scaffold51_len49228	49420	46.84	1.34702	3n	scaffold32_len91496	92029	238.88	1.0048	2n	scaffold549_len49082	49509	102.475	0.963179	2n	scaffold3471_len62497	63019	69.665	1.01782	2n	scaffold9_len67547	67547	32.32	0.588091	n
44	Ctg46	203179	230.275	1.21172	2n	scaffold470_len75981	75968	180.92	2.06636	4n	scaffold76_len62918	63072	61.875	1.03574	2n	scaffold123_len48424	48444	28.8	0.828229	2n	scaffold1519_len90640	90640	236.44	0.994532	2n	scaffold60_len48748	48748	106.48	1.00082	2n	scaffold3426_len61559	61659	67.515	0.986412	2n	scaffold3587_len66996	66996	87.9	1.59942	3n
45	Ctg49	199776	200.2	1.05346	2n	scaffold10_len75402	75510	89.905	1.02684	2n	scaffold3791_len62664	62821	51.11	0.855541	2n	scaffold71_len48034	48035	33.63	0.96713	2n	scaffold232_len90622	90622	240.82	1.01296	2n	scaffold64_len48580	48580	111.29	1.04603	2n	scaffold3521_len60524	60747	72.36	1.0572	2n	scaffold3883_len65428	65428	29.125	0.529955	n
46	Ctg52	198271	235.83	1.24095	2n	scaffold207_len74930	74930	87.84	1.00326	2n	scaffold4321_len62692	62695	60.83	1.01825	2n	scaffold42_len47873	48000	33.135	0.952894	2n	scaffold1582_len90370	90371	257.54	1.08328	2n	scaffold70_len47260	47298	100.32	0.942924	2n	scaffold43_len59590	59676	73.135	1.06852	2n	scaffold8_len65338	65338	33.485	0.609289	n
47	Ctg4	196660	178.14	0.937382	2n	scaffold56_len73952	73953	80.585	0.920393	2n	scaffold3630_len62558	62652	59.68	0.998996	2n	scaffold48_len46573	46973	33.98	0.977195	2n	scaffold135_len87578	87768	236.345	0.994132	2n	scaffold337_len46898	47095	107.705	1.01234	2n	scaffold25_len58582	58583	68.17	0.995982	2n	scaffold54_len65159	65160	31.865	0.579812	n
48	Ctg25	196125	174.15	0.916386	2n	scaffold16_len73848	73848	84.595	0.966193	2n	scaffold3634_len61831	61832	61.74	1.03348	2n	scaffold4241_len46691	46786	31.68	0.911052	2n	scaffold8_len87563	87563	135.28	0.569025	n	scaffold123_len46628	46817	113.41	1.06596	2n	scaffold3588_len58075	58347	70.64	1.03207	2n	scaffold3131_len64848	64907	170.54	3.10313	5n
49	Ctg23	185313	172.79	0.90923	2n	scaffold438_len73060	73060	87.805	1.00286	2n	scaffold3633_len61454	61502	59.785	1.00075	2n	scaffold2683_len46545	46768	36.1	1.03816	2n	scaffold891_len87089	87090	262.845	1.1056	2n	scaffold141_len45566	45988	103.99	0.977419	2n	scaffold97_len57473	57473	70.87	1.03543	2n	scaffold1383_len64510	64603	53.95	0.981668	2n
50	Ctg59	180577	180.25	0.948485	2n	scaffold153_len73033	73033	93.155	1.06396	2n	scaffold97_len61242	61243	60.59	1.01423	2n	scaffold10_len46207	46207	32.87	0.945274	2n	scaffold132_len85850	86533	247.36	1.04046	2n	scaffold587_len45755	45899	108.86	1.02319	2n	scaffold67_len57178	57384	73.05	1.06728	2n	scaffold362_len63743	63743	79.54	1.4473	3n
51	Ctg56	171595	213.375	1.12279	2n	scaffold4_len72752	72752	89.02	1.01673	2n	scaffold254_len60685	60878	59.65	0.998493	2n	scaffold1185_len45844	46147	33.57	0.965404	2n	scaffold1575_len84810	84810	253.48	1.06621	2n	scaffold328_len45524	45525	98.975	0.930282	2n	scaffold94_len55230	55560	70.925	1.03623	2n	scaffold70_len63014	63015	64.825	1.17955	2n
52	Ctg57	171096	351.47	1.84945	4n	scaffold286_len72088	72088	95.19	1.0872	2n	scaffold3635_len60432	60597	62.02	1.03817	2n	scaffold3898_len45625	4591	37.135	1.06793	2n	scaffold35_len84120	84120	227.68	0.957685	2n	scaffold44_len45080	45215	107.405	1.00952	2n	scaffold3424_len55125	55126	69.47	1.01498	2n	scaffold3953_len61927	61927	59.265	1.07838	2n
53	Ctg31	170552	161.41	0.849348	2n	scaffold17_len71745	71746	91.09	1.04037	2n	scaffold4315_len60120	60120	56.1	0.939069	2n	scaffold232_len45552	45848	38.82	1.11638	2n	scaffold129_len83866	83866	232.695	0.978779	2n	scaffold565_len44554	44555	109.44	1.02864	2n	scaffold3404_len54844	54845	65.61	0.95858	2n	scaffold46_len61455	61455	64.34	1.17072	2n
54	Ctg63	155900	156.415	0.823064	2n	scaffold906_len70978	70979	155.95	1.78117	4n	scaffold9_len59429	59431	54.635	0.914546	2n	scaffold3552_len45404	45695	33.43	0.961378	2n	scaffold1536_len81915	82129	260.48	1.09565	2n	scaffold190_len43763	43764	110.79	1.04133	2n	scaffold3451_len53890	54056	66.45	0.970853	2n	scaffold19_len60085	60086	34.01	0.618842	n
55	Ctg37	152980	196.98	1.03652	2n	scaffold78_len70520	70625	115.86	1.32328	3n	scaffold94_len59181	59184	56.39	0.943924	2n	scaffold113_len45226	45227	34.845	1.00207	2n	scaffold1516_len81660	81661	240.395	1.01117	2n	scaffold421_len43709	43710	98.895	0.92953	2n	scaffold6_len53575	53575	67.54	0.986778	2n	scaffold7_len58527	58527	32.78	0.596461	n
56	Ctg26	141477	207.58	1.0923	2n	scaffold175_len70514	70514	87.12	0.995032	2n	scaffold3945_len58928	58929	61.21	1.02461	2n	scaffold3629_len44552	44746	34.1	0.980646	2n	scaffold87_len81335	81336	237.845	1.00044	2n	scaffold95_len43296	43462	102.875	0.966938	2n	scaffold3402_len53285	53573	71.35	1.04244	2n	scaffold503_len58054	58174	76.39	1.38998	3n
57	Ctg36	133559	210.29	1.10656	2n	scaffold179_len70201	70321	111.62	1.27486	3n	scaffold3643_len58923	58925	61.66	1.03214	2n	scaffold3576_len43743	44436	43.33	1.24608	2n	scaffold38_len80997	80997	228.66	0.961807	2n	scaffold28_len43006	43256	107.785	1.01309	2n	scaffold3576_len53477	53478	65.46	0.956388	2n	scaffold157_len57952	57953	32.015	0.582541	n
58	Ctg66	128803	202.97	1.06804	2n	scaffold51_len68514	68515	88.83	1.01456	2n	scaffold16_len58262	58316	61.9	1.03616	2n	scaffold49_len44330	44331	33.79	0.971731	2n	scaffold72_len80760	80759	237.89	1.00063	2n	scaffold223_len43068	43069	107.355	1.00905	2n	scaffold66_len50389	50718	64.27	0.939002	2n	scaffold12_len57894	57895	32.24	0.586635	n
59	Ctg68	114353	195.36	1.02799	2n	scaffold3_len68518	68317	80.57	0.920222	2n	scaffold103_len58022	58114	110.11	1.84315	4n	scaffold38_len44110	44216	33.28	0.957064	2n	scaffold1524_len80681	80682	262.83	1.10554	2n	scaffold264_len42420	42671	102.18	0.960406	2n	scaffold603_len50130	50544	74.04	1.08174	2n	scaffold293_len57575	57576	65.17	1.18583	2n
60	Ctg43	108135	188.37	0.991212	2n	scaffold19_len67816	67817	84.055	0.960025	2n	scaffold3712_len56371	57367	56.175	0.940325	2n	scaffold33_len43929	43980	42.385	1.21891	2n	scaffold184_len80349	80350	235.41	0.990199	2n	scaffold350_len42208	42202	104.82	0.98522	2n	scaffold3446_len50269	50505	68.82	1.00548	2n	scaffold6_len57377	57377	55.365	1.00741	2n
61	Ctg54	100152	226.04	1.18943	2n	scaffold46_len67573	67574	95.79	1.09406	2n	scaffold2669_len57210	57211	50.375	0.843237	2n	scaffold27_len43726	43727	27.68	0.79602	2n	scaffold92_len79204	79204	251.89	1.05952	2n	scaffold262_len41187	41447	100.4	0.943676	2n	scaffold3469_len49262	49541	57.76	0.843889	2n	scaffold744_len57150	57151	52.545	0.956102	2n
62	Ctg58	90496	228.02	1.19985	2n	scaffold167_len67424	67424	75.95	0.867455	2n	scaffold524_len57025	57022	64.18	1.07432	2n	scaffold636_len43259	43436	39.525	1.13666	2n	scaffold55_len78608	78609	263.3	1.10751	2n	scaffold366_len40375	40475	105.19	0.988698	2n	scaffold211_len49316	49317	63.4	0.926291	2n	scaffold49_len56664	56664	32.46	0.590638	n
63	Ctg61	82014	199.29	1.04867	2n	scaffold147_len67107	67108	82.335	0.94038	2n	scaffold15_len56881	56883	63.03	1.05507	2n	scaffold576_len42733	43104	36.645	1.05383	2n	scaffold28_len77611	77611	235.655	0.99123	2n	scaffold331_len40335	40336	122.16	1.1482	2n	scaffold3408_len48182	48182	67.7	0.989115	2n	scaffold506_len56564	56565	81.06	1.47496	3n
64	Ctg28	81690	166.12	0.874132	2n	scaffold3348_len66550	66550	97.92	1.11838	2n	scaffold538_len56571	56571	54.37	0.91011	2n	scaffold4351_len42932	42983	35.83	1.0304	2n	scaffold1583_len76259	77598	240.26	1.0106	2n	scaffold618_len40188	40190	109.97	1.03363	2n	scaffold3461_len47482	48021	71.52	1.04493	2n	scaffold5_len56496	56496	33.2	0.604103	n
65	Ctg69	75770	175.315	0.922516	2n	scaffold96_len65938	65940	92.775	1.05962	2n	scaffold4042_len56285	56384	57.15	0.956645	2n	scaffold147_len42598	42751	35.33	1.01602	2n	scaffold138_len76356	76553	256.3	1.07807	2n	scaffold205_len39742	40077	106.94	1.00515	2n	scaffold1363_len47029	47406	67.985	0.993279	2n	scaffold3_len55284	55284	33.415	0.608015	n
66	Ctg72	72729	203.16	1.06904	2n	scaffold45_len65167	65168	86.84	0.991834	2n	scaffold237_len55773	55932	60.81	1.01791	2n	scaffold505_len42656	42732	35.95	1.03385	2n	scaffold1843_len76452	76452	259.73	1.0925	2n	scaffold8_len39914	39914	541.255	5.08734	5n	scaffold3482_len47208	47208	68.615	1.00248	2n	scaffold4_len55224	55224	31.38	0.570987	n
67	Ctg53	72291	193.61	1.01879	2n	scaffold300_len65108	65108	93.215	1.06465	2n	scaffold3781_len55576	55784	60.59	1.01423	2n	scaffold3532_len42368	42467	27.89	0.802059	2n	scaffold78_len75922	75913	250.875	1.05525	2n	scaffold446_len39634	39911	97.9	0.920178	2n	scaffold59_len47058	47181	71.465	1.04412	2n	scaffold2_len54455	54455	32.16	0.585179	n
68	Ctg21	62320	182.5	0.960324	2n	scaffold48_len65037	65037	84.135	0.960939	2n	scaffold29_len54710	54711	63.04	1.05524	2n	scaffold309_len42167	42455	41.85	1.20352	2n	scaffold88_len74166	74167	232.51	0.978001	2n	scaffold519_len39753	39755	102.41	0.962568	2n	scaffold3508_len46992	46993	67.16	0.981226	2n	scaffold10_len54376	54376	30.83	0.560979	n
69	Ctg24	62282	237.34	1.24889	2n	scaffold338_len64913	64913	90.84	1.03752	2n	scaffold3944_len54445	54445	59.38	0.993974	2n	scaffold586_len42169	42408	33.96	0.97662	2n	scaffold75_len73188	73190	230.405	0.969147	2n	scaffold19_len39436	39717	98.96	0.930141	2n	scaffold2924_len46632	46666	64.5	0.942362	2n	scaffold3575_len54138	54329	58.36	1.06191	2n
70	Ctg67	60273	183.44	0.96527	2n	scaffold26_len64701	64701	95.57	1.09154	2n	scaffold1_len54426	54426	29.19	0.488617	n	scaffold139_len41967	42172	38.75	1.11437	2n	scaffold66_len72388	72388	223.68	0.94086	2n	scaffold207_len39437	39438	114.135	1.07277	2n	scaffold3433_len46388	46388	63.64	0.929798	2n	scaffold3595_len54146	54147	84.66	1.54046	3n
71	Ctg71	46347	180.29	0.948695	2n	scaffold126_len64505	64506	83.47	0.953344	2n	scaffold3733_len54215	54334	61.18	1.0241	2n	scaffold77_len41723	41815	29.5	0.848359	2n	scaffold1662_len71768	71769	265.965	1.11872	2n	scaffold181_len39156	39156	101.375	0.95284	2n	scaffold2461_len45704	45705	63.355	0.925634	2n	scaffold3884_len53799	53799	87.44	1.59105	3n
72	Ctg73	38203	198.25	1.0432	2n	scaffold102_len64104	64105	84.61	0.966364	2n	scaffold11_len54053	54234	59.98	1.00402	2n	scaffold101_len41553	41782	34.765	0.99977	2n	scaffold230_len71752	71752	239.36	1.00681	2n	scaffold256_len39048	39097	96.63	0.908241	2n	scaffold3951_len45674	45675	67.39	0.984586	2n	scaffold819_len52749	52824	50.61	0.920893	2n
73	Ctg70	37778	187.705	0.987713	2n	scaffold1_len63283	63283	83.075	0.948832	2n	scaffold3641_len53685	53915	55.805	0.934131	2n	scaffold17_len41693	41694	32.305	0.929025	2n	scaffold107_len71528	71529	227.775	0.958084	2n	scaffold121_len39047	39049	127.18	1.19539	2n	scaffold90_len45446	45447	68.245	0.997078	2n	scaffold329_len52666	52666	87.7	1.59578	3n
74	Ctg76	29891	313.11	1.6476	3n	scaffold20_len63186	63187	91.155	1.04112	2n	scaffold61_len53899	53901	60.535	1.01331	2n	scaffold22_len41692	41693	31.415	0.903431	2n	scaffold77_len71105	71105	226.815	0.954046	2n	scaffold279_len38717	38920	100.66	0.946119	2n	scaffold4119_len44883	44884	66.68	0.974213	2n	scaffold3203_len52400	52666	60.97	1.1094	2n
75	Ctg74	22497	476.66	2.50821	5n	scaffold39_len62767	62768	89.96	1.02747	2n	scaffold3652_len53568	53689	63.22	1.05825	2n	scaffold199_len41492	41678	36.275	1.04319	2n	scaffold1666_len71055	71055	258.79	1.08854	2n	scaffold317_len38537	38538	105.15	0.988322	2n	scaffold3542_len44207	44207	71.93	1.05092	2n	scaffold176_len52415	52443	51.06	0.929082	2n
76	Ctg75	19106	410.29	2.15897	4n	scaffold55_len62655	62655	80.99	0.925019	2n	scaffold1211_len53483	53484	63.295	1.05951	2n	scaffold219_len41587	41588	36.085	1.03773	2n	scaffold7_len71037	71037	134.42	0.565408	n	scaffold48_len38247	38419	105.33	0.990013	2n	scaffold49_len43978	43979	69.46	1.01483	2n	scaffold1_len51437	51437	32.76	0.596097	n
77	Ctg77	18386	355.52	1.87076	4n	scaffold150_len62461	62462	84.04	0.959854	2n	scaffold3670_len52995	53467	63.18	1.05758	2n	scaffold3612_len41476	41537	35.04	1.00768	2n	scaffold15_len70710	70711	253.91	1.06802	2n	scaffold160_len38167	38322	113.52	1.06699	2n	scaffold3480_len42803	43769	69.29	1.01235	2n	scaffold3771_len51369	51423	89.095	1.62116	3n
78	-	-	-	-	-	scaffold5_len62341	62341	80.11	0.914968	2n	scaffold3640_len52672	52803	60.13	1.00653	2n	scaffold3554_len41201	41438	28.41	0.817013	2n	scaffold146_len70611	70612	250.59	1.05405	2n	scaffold494_len38050	38067	105.32	0.989919	2n	scaffold22_len43460	43461	60.2	0.879538	2n	scaffold3016_len51023	51268	82.33	1.49807	3n
79	-	-	-	-	-	scaffold368_len62198	62198	87.41	0.998344	2n	scaffold3711_len52422	52422	61.98	1.0375	2n	scaffold3562_len41404	41405	32.095	0.922986	2n	scaffold378_len69069	69070	261.745	1.10097	2n	scaffold590_len37856	37856	101.175	0.95096	2n	scaffold377_len42840	42877	74.19	1.08394	2n	scaffold103_len51076	51076	31.935	0.581085	n
80	-	-	-	-	-	scaffold12_len61912	61912	92.505	1.05654	2n	scaffold651_len52186	52187	61.7	1.03281	2n	scaffold67_len41023	41236	32.45	0.933195	2n	scaffold128_len68804	68804	248.64	1.04585	2n	scaffold313_len37673	37674	99.745	0.937519	2n	scaffold19_len42755	42756	34.12	0.498502	n	scaffold107_len50791	50792	34.16	0.621571	n
81	-	-	-	-	-	scaffold64_len61613	61614	83.59	0.954714	2n	scaffold3966_len52064	52064	62.01	1.038	2n	scaffold1146_len40551	4062	37.97	1.09194	2n	scaffold42_len68743	68744	256.19	1.07761	2n	scaffold448_len37667	37669	107.695	1.01224	2n	scaffold14_len42186	42006	62.82	0.917817	2n	scaffold3576_len50318	50580	53.24	0.968749	2n
82	-	-	-	-	-	scaffold90_len60630	60630	87.7	1.00166	2n	scaffold38_len51807	51748	53.395	0.89379	2n	scaffold59_len40246	40282	31.29	0.899836	2n	scaffold99_len67741	67741	228.22	0.959956	2n	scaffold63_len37202	37356	123.715	1.16282	2n	scaffold11_len41988	41988	68.13	0.995398	2n	scaffold848_len50518	50518	174.81	3.18082	5n
83	-	-	-	-	-	scaffold34_len60291	60291	85.91	0.981212	2n	scaffold4_len51225	51463	61.995	1.03775	2n	scaffold4219_len39467	39768	36.73	1.05628	2n	scaffold1532_len67528	67528	224.89	0.945949	2n	scaffold244_len37296	37297	108.99	1.02441	2n	scaffold555_len41638	41938	68.275	0.997516	2n	scaffold34_len49550	49550	32.25	0.586817	n
84	-	-	-	-	-	scaffold121_len59960	59961	88.61	1.01205	2n	scaffold924_len51338	51378	61.625	1.03155	2n	scaffold3784_len39622	39623	34.425	0.989992	2n	scaffold44_len67498	67498	229.66	0.966013	2n	scaffold36_len37111	37251	100.73	0.946777	2n	scaffold3427_len41387	41387	72.76	1.06304	2n	scaffold20_len48726	48726	65.41	1.19019	2n
85	-	-	-	-	-	scaffold67_len59909	59909	83.435	0.952944	2n	scaffold3655_len51202	51365	59.575	0.997238	2n	scaffold2247_len39212	39354	35.69	1.02637	2n	scaffold117_len67265	67277	241.03	1.01384	2n	scaffold490_len37127	37107	102.57	0.964072	2n	scaffold119_len41099	41368	141.905	2.07327	3n	scaffold3589_len48281	48281	71.13	1.29427	3n
86	-	-	-	-	-	scaffold40_len59894	59894	92.65	1.05819	2n	scaffold2314_len51035	51036	63.015	1.05482	2n	scaffold127_len39250	39251	33.78	0.971443	2n	scaffold1531_len66999	66999	235.48	0.990494	2n	scaffold901_len36919	36920	215.66	2.02702	4n	scaffold30_len41313	41313	36.4	0.531814	n	scaffold860_len48096	48263	59.41	1.08102	2n
87	-	-	-	-	-	scaffold98_len59694	59694	91.97	1.05043	2n	scaffold3_len50951	50951	64.05	1.07215	2n	scaffold4205_len39205	39207	32.89	0.945849	2n	scaffold126_len66670	66670	225.11	0.946875	2n	scaffold32_len36873	36873	109.99	1.03381	2n	scaffold3423_len40994	40994	74.24	1.08467	2n	scaffold3137_len47343	47740	52.74	0.959651	2n
88	-	-	-	-	-	scaffold329_len59443	59443	167.535	1.91348	4n	scaffold46_len50467	50470	56.26	0.941748	2n	scaffold58_len38863	38863	35.3	1.01516	2n	scaffold1625_len66442	66443	225.1	0.946833	2n	scaffold3891_len36855	36857	103.97	0.977231	2n	scaffold3930_len40955	40973	143.07	2.09029	3n	scaffold37_len47715	47716	33.06	0.601556	n
89	-	-	-	-	-	scaffold13_len59323	59323	84.325	0.963109	2n	scaffold53_len49988	50350	61.3	1.02611	2n	scaffold336_len38452	38612	36.44	1.04794	2n	scaffold46_len65878	66089	261.3	1.0991	2n	scaffold356_len36700	36733	100.19	0.941702	2n	scaffold5_len40838	40838	35.29	0.515596	n	scaffold3594_len46306	46519	81.23	1.47805	2n
90	-	-	-	-	-	scaffold260_len59082	59082	86.27	0.985324	2n	scaffold3632_len49954	50329	63.01	1.05474	2n	scaffold172_len38224	38224	46.33	1.33236	3n	scaffold169_len66086	66086	231.88	0.975351	2n	scaffold59_len36707	36707	102.15	0.960124	2n	scaffold69_len40056	40330	76.52	1.11798	2n	scaffold11_len45278	45278	30.24	0.550243	n
91	-	-	-	-	-	scaffold3375_len58948	58948	78.05	0.89144	2n	scaffold48_len50187	50187	56.66	0.948443	2n	scaffold12_len38164	38165	31.51	0.906163	2n	scaffold1546_len65523	65523	234.875	0.987949	2n	scaffold248_len36424	36572	104.53	0.982494	2n	scaffold2913_len40060	40253	69.57	1.01644	2n	scaffold13_len45270	45270	31.805	0.57872	n
92	-	-	-	-	-	scaffold68_len58503	58503	90.05	1.0285	2n	scaffold3932_len50149	50152	56.57	0.946937	2n	scaffold1764_len38096	38094	34.98	1.00595	2n	scaffold1527_len65449	65449	228.25	0.960082	2n	scaffold54_len35455	35765	99.59	0.936062	2n	scaffold57_len39601	39601	70.675	1.03258	2n	scaffold528_len44763	44763	157.04	2.85748	5n
93	-	-	-	-	-	scaffold28_len58467	58468	93.25	1.06504	2n	scaffold6_len50018	50019	56.36	0.943421	2n	scaffold753_len37745	37834	37.755	1.08576	2n	scaffold102_len65377	65378	234.815	0.987697	2n	scaffold80_len35347	35348	111.205	1.04523	2n	scaffold63_len38750	38848	67.49	0.986047	2n	scaffold1753_len44567	44725	54.27	0.98749	2n
94	-	-	-	-	-	scaffold149_len58374	58374	84.68	0.967163	2n	scaffold3719_len49176	49177	63.485	1.06269	2n	scaffold3545_len37641	37642	32.55	0.936071	2n	scaffold127_len63914	63915	237.51	0.999033	2n	scaffold12_len34887	35000	106.91	1.00486	2n	scaffold3893_len38467	38638	67.9	0.992037	2n	scaffold58_len44564	44564	63.51	1.15562	2n
95	-	-	-	-	-	scaffold383_len57612	57613	95.585	1.09171	2n	scaffold3674_len48484	48877	59.79	1.00084	2n	scaffold3613_len37544	37545	25.93	0.745693	2n	scaffold180_len62981	63744	508.4	2.13847	3n	scaffold478_len34931	34981	112.92	1.06135	2n	scaffold3414_len38166	38617	77.46	1.13171	2n	scaffold265_len44520	44520	62.74	1.14161	2n
96	-	-	-	-	-	scaffold428_len57151	57407	90.28	1.03112	2n	scaffold3662_len48868	48868	57.6	0.964178	2n	scaffold178_len37386	37387	34.765	0.99977	2n	scaffold1660_len63628	63633	237.635	0.999558	2n	scaffold237_len34772	34768	107.72	1.01248	2n	scaffold493_len38450	38451	147.69	2.15779	3n	scaffold3560_len43934	44157	53.82	0.979302	2n
97	-	-	-	-	-	scaffold76_len57334	57334	86.15	0.983953	2n	scaffold36_len48816	48680	53.52	0.895882	2n	scaffold102_len37238	37239	32.235	0.927012	2n	scaffold22_len62039	62040	234.15	0.984899	2n	scaffold234_len34406	34559	113.43	1.06615	2n	scaffold3455_len38216	38216	73.48	1.07356	2n	scaffold3579_len44069	44069	54.98	1.00041	2n
98	-	-	-	-	-	scaffold79_len57262	57262	89.465	1.02181	2n	scaffold3730_len48321	48322	59.9	1.00268	2n	scaffold4258_len36910	37188	37.105	1.06706	2n	scaffold307_len61543	61545	243.64	1.02482	2n	scaffold201_len34422	34423	104.83	0.985314	2n	scaffold3462_len38002	38121	73.7	1.07678	2n	scaffold3574_len43884	43885	56.355	1.02543	2n
99	-	-	-	-	-	scaffold30_len57261	57261	82.575	0.943121	2n	scaffold4102_len48254	48255	58.57	0.980415	2n	scaffold3560_len36773	36774	34	0.97777	2n	scaffold1521_len61445	61445	234.17	0.984984	2n	scaffold221_len34381	34381	108.19	1.01689	2n	scaffold4_len38068	38068	32.66	0.477171	n	scaffold76_len43812	43812	61.535	1.11968	2n
100	-	-	-	-	-	scaffold117_len57226	57254	83.275	0.951116	2n	scaffold10_len48168	48170	58.38	0.977235	2n	scaffold3531_len36724	36725	20.73	0.596152	n	scaffold1526_len61195	61195	234.85	0.987844	2n	scaffold113_len34093	34251	105.1	0.987852	2n	scaffold3434_len37375	37375	70.525	1.03039	2n	scaffold215_len43776	43542	83.575	1.52072	3n

## Sheet: Table S3
Table S3. Repertoire of tRNAs. The counts of tRNA genes identified by tRNAscan-SE and ARAGORN are listed.
amino acid	codon	anticodon	B. nonstop	B. triatomae	B. raabei	B. frustrata	O. modryi	O. volfi	O. eliasi	O. oborniki
Ala	GCG	CGC	2	1	1	1	2	2	2	3
	GCA	UGC	1	1	0	1	1	1	1	1
	GCU	AGC	2	3	4	3	2	1	3	5
	GCC	GGC	0	1	0	0	1	2	1	1
Cys	UGU	ACA	0	0	0	1	0	0	0	0
	UGC	GCA	1	1	1	1	2	2	0	0
Asp	GAU	AUC	0	0	0	0	0	0	0	0
	GAC	GUC	3	4	4	4	3	3	3	5
Glu	GAA	UUC	1	1	1	1	1	2	1	1
	UAA	UUA	1	1	1	1	0	0	0	0
	GAG	CUC	1	4	2	3	1	3	2	6
	UAG	CUA	2	1	2	1	0	0	0	0
Phe	UUU	AAA	0	0	0	0	0	0	0	0
	UUC	GAA	2	2	1	1	1	1	1	1
Gly	GGG	CCC	2	1	1	1	0	1	1	1
	GGA	UCC	1	1	1	1	1	2	2	1
	GGU	ACC	0	0	0	0	0	0	0	0
	GGC	GCC	1	4	3	4	1	5	2	5
His	CAU	AUG	0	0	0	0	0	0	0	0
	CAC	GUG	1	1	1	2	3	3	2	1
Ile	AUA	UAU	1	1	1	1	1	2	1	1
	AUU	AAU	2	5	5	1	2	2	1	1
	AUC	GAU	1	0	0	0	0	0	0	0
Lys	AAG	CUU	2	2	2	3	4	2	3	1
	AAA	UUU	2	2	3	2	1	1	1	1
Leu	UUG	CAA	1	2	1	2	1	1	1	1
	UUA	UAA	1	2	1	1	1	1	1	1
	CUG	CAG	1	1	1	1	1	1	1	3
	CUA	UAG	1	2	1	1	2	1	1	2
	CUU	AAG	3	1	1	2	1	2	1	1
	CUC	GAG	0	0	0	0	0	0	0	1
Met	AUG	CAU	2	3	2	2	2	2	3	5
Asn	AAU	AUU	0	0	0	1	0	0	0	0
	AAC	GUU	3	3	5	2	3	3	3	2
Pro	CCG	CGG	1	2	1	1	2	1	1	1
	CCA	UGG	1	1	1	1	1	1	0	0
	CCU	AGG	1	2	1	0	1	1	3	3
	CCC	GGG	0	0	0	0	0	0	0	0
Gln	CAG	CUG	1	2	1	2	2	3	3	3
	CAA	UUG	1	1	1	1	0	1	1	1
Arg	AGG	CCU	1	1	0	1	1	1	1	1
	AGA	UCU	1	1	0	1	1	1	1	1
	CGG	CCG	1	1	1	1	1	1	1	1
	CGA	UCG	1	1	1	1	1	1	1	1
	CGU	ACG	3	4	3	2	4	4	3	5
	CGC	GCG	0	0	0	0	1	2	1	0
Ser	AGU	ACU	0	0	0	0	0	0	0	0
	AGC	GCU	2	3	2	0	5	4	2	3
	UCG	CGA	1	2	1	1	1	2	0	1
	UCA	UGA	1	2	1	1	1	1	1	2
	UCU	AGA	1	3	3	1	1	1	1	1
	UCC	GGA	0	0	0	0	0	0	0	1
SeC	UGA	UCA	1	2	1	1	1	1	2	2
Thr	ACG	CGU	1	2	1	2	2	2	2	2
	ACA	UGU	1	1	2	1	1	1	1	1
	ACU	AGU	2	3	2	2	1	2	2	3
	ACC	GGU	0	0	0	0	0	0	0	0
Trp	UGG	CCA	2	2	2	3	1	1	1	2
Tyr	UAU	AUA	0	0	0	0	0	0	0	0
	UAC	GUA	2	4	3	3	1	1	1	2
Val	GUG	CAC	1	1	1	1	2	2	3	3
	GUA	UAC	1	1	1	1	0	2	1	1
	GUU	AAC	1	2	1	0	1	2	1	2
	GUC	GAC	0	0	0	0	0	1	0	0
TOTAL COUNT			70	95	77	73	71	86	72	94

## Sheet: Table S4
Table S4. Protein sequences identified by blast searches.
protein	species	accession number	sequence	note
TrpRS1	B. nonstop	Bnon_05994	MTAVSEAIEQGEAVVTPWTVEGDVNYDKLIKDFGCHAIDQALLDRMEKLTGRKPHHFLRRGIFFSHRDMTLLLDMYERGQPFYIYTGRGPSSESMHMGHLIPFMFTRWLQETFHVPLVIQLTDDEKFYFKDISIDEVDKMTQENLKDIIALGFDPELTFIFNDFAYMGNMYRLVARIEKAYTASQVKGCFGFKMEDNCGRWMFPAVQAAPSFSVAFPHLFPPAHGNVFCLIPQAIDQDPYFRLTRDIAPRLGYLKPAVIHAKFFPGLSGSKGKMSSSIGAAVFLTDTPKSIKEKINKHAFSGGGATKQEQLSLGANTGVDVPMQWLRFFLDDDEKLKRLQHEYMLGRLMTGEVKKELIQCITAIVTSHQQARLKVSEKDIATFTDLRLRGPAAAAAATK…
TrpRS1	B. triatomae	Btri_04812	MTAVGEAIEEGEAIVTPWTVEGDVNYDKLIKDFGCHAIDQALLDRMEKLTGRKPHHFLRRGIFFSHRDMNLLLDMYERGQPFYIYTGRGPSSESMHMGHLIPFMFTHWLQETFHVPLVIQLTDDEKFYFKDISIDEVDKMTQENLKDIIALGFDPELTFIFNDFAYMGNMYRLVARIEKAYTASQVKGCFGFKMEDNCGRWMFPAVQAAPSFSVAFPHLFPPAHGNVFCLIPQAIDQDPYFRLTRDIAPRLGYLKPAVIHAKFFPGLSGSKGKMSSSIGAAVFLTDTPKSIKEKINKHAFSGGGATKQEQLSLGANTGVDVPMQWLRFFLDDDEKLERLQHEYMLGRLMTGEVKKELIQCITAIVTSHQQARLRVSEKDIATFTDLRLRGPAAAAKAAT…
TrpRS1	B. raabei	Bfru_01060	MSNSAQQDAVVTPWTVEGDVNYDKLIKDFGCHSIDQALLDRMEKLTNRKPHHFLRRGIFFSHRDLTLLLDMYERGQPFYIYTGRGPSSESMHMGHLIPFMFTQWLQETFHVPLVIQLTDDEKFYFKDISIDEIDKMTQENLKDVMAFGFDPELTFIFNDFAYMGNMYRLVARIEKAYTASQVRGCFGFKMEDNCGRWMFPAIQAAPSFSVAFPHIFPPSQGNVFCLIPQAIDQDPYFRLTRDIAPRLGYLKPAVIHAKFFPGLSGSKGKMSSSVGAAIFLTDTPKSIKEKINKHAFSGGGATKQEQLSLGANTGVDVPMQWLRFFLDDDDKLARLQHEYMLGRLMTGEVKKELIQCITNIVTNHQKARSHITDEDIKTFTDLRLRGPALVLEASKHGTSL
TrpRS1	B. frustrata	Braa_02268	MTAVSKAVQQGEAVVTPWTVEGDVNYDKLIKDFGCHAIDQALLDRMEKLIGRKPHRFLRRGIFFSHRDMTLLLDMYERGQPFYIYTGRGPSSESMHMGHLIPFVFTRWLQETFHVPLVIQLTDDEKFYFKDISIEEIDKMTQENLKDIIALGFDPELTFIFNNFAYMGNMYRLVARIEKAYTASQVKGCFGFKMEDNCGRWMFPAVQAAPAFSVAFPHLFPPAHGNVFCLIPQAIDQDPYFRLTRDIAPRLGYLKPAVIHSKFFPGLSGSKGKMSSSVGAAVFLTDTPKSIKEKINKHAFSGGGATKQEQLSLGANTGVDVPMQWLRFFLDDDEKLARLQHEYMLGRLMTGEVKKELIQCITAIVTSHQQARLQVSEKDIATFTNMRLRGPAAAASEAT…
TrpRS1	O. modryi	Omod_01385	MTSAAATATVEPMAAVVTPWTVEGDVDYDKLIKDFGCQAIDEAMLARMERLTGVRPHHFLRRGIFFSHRDMSRILDVYEAGKPFYIYTGRGPSSESMHMGHLIPFLFTRWLQQTFRVPLVVQLTDDEKFFFKDITLAQVEQMTQENLKDIIALGFDPDLTFIFSDFNYMGHMYRLVARIEKAYTASQVRGCFGFKLEDNCGRWMFPAVQAAPCFSVAFPHLFAPEQGNVPCLVPQAIDQDPYFRLTRDVAQRLGYLKPAVIHAKFFPGLSGSRGKMSSSSSATAVMLTDTAKQIKDKVNRHAFSGGGATKEQQLELGALTTIDVPMLWLRFFLEDDEELARVQRAYMLGRLLTGEVKKLLIQELTRVVTAHQEARRRITSEQVALFTDLRPRGAAAAAA…
TrpRS1	O. volfi	Ovol_03368	MTTGEAQADAATAAASEVVVTPWTVEGDVDYDKLIKDFGCQAIDEAMLARMERLTGVRPHHFLRRGIFFSHRDMTRILDVYEAGKPFYIYTGRGPSSESMHMGHLIPFLFTRWLQQTFRVPLVVQLTDDEKFFFKDITLAQVEQMTRENLKDIIALGFDPALTFIFSDLDYMGHMYRVVARIEKAYTASQVRGCFGFKLEDNCGRWMFPAVQAAPSFSVAFPHLFAPAQGNVPCLIPQAIDQDPYFRLTRDVAPRLGYLKPAVIHAKFFPALSGSRGKMSSSAAATAVMLTDTAKQIKDKVNRHAFSGGGATKAQQLELGALTSVDVPMQWLRFFLDDDEQLARVQRAYMLGRMLTGDVKKLLIHELTRIVTAHQEARRRITAEDIAMFTDLRPRGAAA…
TrpRS1	O. eliasi	Oeli_05208	MADGAAATQEAVVTPWTVEGDVNYDKLIKDFGCQAIDEALLQRMERLTGRKPHHFLRRGIFFSHRDLALILDVYEKGQPFYIYTGRGPSSESMHMGHMIPFMFTRWLQEAFRVPLVVQLTDDEKFFFKDITIEQVEKMTQENLKDIIALGFDPDLTFIFSDFNYIGQMYRVVARIEKAYTASQVRGCFGFKLEDNCGRWMFPAIQAAPSFSVAFPHLFPPEKGNVFCLIPQAIDQDPYFRLTRDIAPRLGYLKPAVIHAKFFPGLSGSRGKMSSSVGAAILLTDTPKMIKDKINKHAFSGGGATKEEHWMLGANTHVDVPIQWLRFFLEDDDELARIQHEYMLGRMMTGEVKKILIQKLTEIVTAHQEARKRITAEDIATFTDLRPRHKAVAEAAAAAA…
TrpRS1	O. oborniki	Oobo_03838	RLTRDIAPRLGYLKPAVIHAKFFPGLSGSKGKMSSSVGAAVLLTDTPKMIKDKINKHAFSGGGATKEEHLLLGANTHVDVPIQWLRFFLEDDDELARIQHEYMLGRMMTGEVKKILIQRLTEIVTTHQEARRKVTAADIATFTDLRPRHKAVAAASAANAATIAAATMNDAPSTA	N-terminus incomplete
TrpRS2	B. nonstop	Bnon_00724	MKRLSSALTCITLKTAAATAAATWPYLSVIRISNNTMTNTSNVSGTSESNAESIEDIRKRETKQKEKLESVEQQECSQRKELQQNTPTKFFTETHEEDDLVTPWKVTARAPKGINYDRVLHTFKASSVDDKILDLFVETINTIRNVDSEEDNLNKKFITRKEDLHHFLRRGVVLSHRDINAALHDIATFHEIRSNTKNKHKTESEHQDESSGEVYKLHTLSTSSSESHPEDENVQEIHEFLNVHSASNENKMRNLHKESKKQRTSCISRVYLYTGRGPSATSMHLGHAIPFILTKYLQDTFALPLVIQITDDEKYLFRDIALDDCRTEEMIWDNIKDIIAFGFDLRRTFIFRNSQYMGAMYPTVLKLQKAMTLSSVKNTLGLTDSDNIGKCAFPATQAA…
TrpRS2	B. triatomae	Btri_03811	MKRLSSVSMYIGWRTVAATAASIWPHHSVIRISSNTMTNTTNTSDTSQSNTKCDEDKRECETKQKQKQDSVEQQECEPHNESQQDTLTKLFTETHEEDDDLVTPWKVTARAPKGINYDRVLHTFKASSVDDKVLDLFAETINTIRNVDIDEEDSANKAIITRKENLHHFLRRGVVLSHRDVNAALHDIATFHKITSNSKNEHNTESEHQDELSDTMHKHNTLETSSEEHPEKQNIEERHEALDVHFASKENKKTIIHNKSKKQHASCISRVYLYTGRGPSATSMHLGHAIPFILTKYLQDTFALPLVIQITDDEKYLFRDIALDDCRTEEMIWDNIKDIIAFGFDLRRTFIFRNSQYMGAMYPTVLKLQKAMTLSSVKNTLGLTDSDNIGKCAFPATQA…
TrpRS2	B. raabei	Braa_01822	MKRVCSILTCIAVKNAATAASTWTHHSVIKMSRSNATTASNTSDTTESKARSVEDSSECETKPKELQENLEEQQCSQHDESQQNTQTEEFIATHEEDDLVTPWNVTARAPKGINYNRVLHTFKASSVDDKILDLFVETINAVHNVDSDNANANKYITRKEELHHFLRKGVVLSHRDVNAALHDIASFHKITSNTDSNCNASWSISDNPRDKVHNINTLSRSIEHQENMEKMNESLDVHSASCSNKRTNLHKKGKRQHASCISRVYLYTGRGPSATSMHLGHAIPFILTKYLQDTFALPLVIQITDDEKYLFRDIALDDTKTEEMISDNIKDIIAFGFDPHRTFIFRNSQFMGAMYPTVLKLQKAMTLSSVKNTLGLTDSDNIGKCAFPATQAAPCFACA…
TrpRS2	B. frustrata	Bfru_07840	MFSAVTNTSTTTTITTCTNQITLSFQKRCISHNEVGEQTHNKDKHVCEDACEQQQLKYREHDYQEELTKNEYHNEERVVNVNDEEDVITPWNVVAKTPKGINYDRVLSTFRASKVDETVLNELVETMNVVHNKEIHDSDSFTHKKLHHFFRRGVVLSHRDFDKALHDIATFHNRKHKLSS	C-terminus incomplete
TrpRS2	B. frustrata	Bfru_02100	MESTRNSISTNSNNNNKSKYQNNNRALASTVPQVYLYTGRGPSATSMHLGHAIPFILAKELQETLALPLVIQITDDEKYLFRDIALGNSKIEELICNNIKDIIAFGFQLNRTFIFRNSEYMGAMYPTVLKLQKAMTLSSVKNTLGLNDSDNIGKCAFPATQAAPCFASTFISNILSNATYETVLPTKQSISHNMNECKRCDGSNNNTNNTESNVTWRCLIPCAIDQDPFFVLTRNVASRFRKEHYFAPSLLHTKFLPALKGLHHKMSSSDIDQGVITLHDSDNQVHKKLRKAFSGGSGTLLEMQSNGANLEVDVAYQLITFLCPDDELWSSVTQQYASGEMHSGCVKEIAANVIIEHVLQPWRARREAVTDDDVKSFMRIRSITH	N-terminus incomplete
TrpRS2	B. frustrata	Bfru_05651	MESTRNSISTNDNNNNNKSKYQNNNRALASTVPQVYLYTGRGPSATSMHLGHAIPFILAKYLQETLALPLVIQITDDEKYLFRDIALGDSKIEELICNNIKDIIAFGFQLDRTFIFRNSEYMGAMYPTVLKLQKAMTLS	N- and C-terminus incomplete
TrpRS2	O. modryi	Omod_03371	MLCSSRAFAAAAVVLLQRRHAHGTAAQADEATTAVATSEAVTMAATPGSNDEDDEVTPWSVTAKGPRGIDYDRVLHKFKAERVDDEVLQLLHNVVQERNNSHSSNNSNTAAATTATSSSSVVRLHHLLTRGIAFSHRDLRVVLAELQRAHRTQTTPRVYLYTGRGPTTASMHLGHVLPFLLTRYLQATFALPLVIQLTDDEKYLFRDVDYRGAEAQRRHDATVRDLIAFGLDPRRTFIFSNTSYMGQLYRTVLPLQRALTTSAVKHTLGLCDSDNVGKLAFCATQAAPCFAEAFAHVLCPAEDNTNNNKNNNNEDDNKSATAAATAAASLPLSRLPPMRCLIPCAIDQDPFFVLTRTVAPRLRRPPPALLHTRFVPALKGPTHKMSSSALQHGVITLHD…
TrpRS2	O. volfi	Ovol_05132	MRRALRVWPALCRARVSCRAAHTTSPARDDGTVANDDDGHDKKKSDGSDDDAASSSAAAVDDVVTPWSVTAKGPRGIDYDRVLTKFKAQRVDAALLQRLRDVVQAYSSNNNNNSRGDGTATAPPPLLHHFLTRDVAFSHRDLHLVLHELQRARGAGTAPRVYLYTGRGPSTTSMHLGHVLPFLLTRYLQATFALPLVIQLTDDEKFLFRDVDYRGDAARARIDATVRDIIAFGFDARRTFIFCNTAYMGEMYGTVLSLQRALTASAVKHTLGLCDSDNVGKLAFCATQAAPCFADAFARVLCAPPHDTHDDHDEASKTTTTRSKKHDKAAASSSSSSALRCLVPCAIDQDPFFVLTRTVAPRLRQLPPALLHTRFLPALRGPTHKMSSSAPQHGVVTLH…
TrpRS2	O. eliasi	Oeli_03023	EDVITPWTVVAKGPRGVDYDRVLTKFRAQRVDEALRRSLRALLVRRQGGSEACAPSLHHFFSREVVLCHRDFDRALQEMSASPGGAYLYTGRGPSAGAMHIGHVIPFLLTKYLQAALQLPLVIQITDDEKYLFRDVPFDGDAADKLVTDNIKDIIAFGFDPQRTFIFRNTQYMGQLYPTVLRLQRALTASTVKHTLGLQDSDNIGKYAFPATQAAPCFASAFADILPVVPVRGTRAAPQRCVIPCAIDQDPFFVLARSVAARLRQPPPSLLLTRFLPALKGMSHKMSSSAVQHGVITLHDTDAQVHKKLRGAFSGGKVTLEAMRTQGADLSVDVAYQLIRFFCPDDALYAEITARYANGEMHSGEVKECAAEVIIRDVLQDWRDRRARVGDEDVVHFTS…	N-terminus incomplete
TrpRS2	O. oborniki	Oobo_03704	MSTRRVHRDLLRQACEESQLGCCQRLMRCARFSAARLFVPERVGEQLDCADDNAKHDAEDVITPWMVAAKGPRGIDYDRVLTKFKAQRVDDVLRQSLRTLVVRQRGSAEGSDHALHHFFTRDVVLCHRDLDRALQEVSAAPSSAYLYTGRGPSAGAMHIGHVIPFLLTKYLQDVLHLPLVIQITDDEKYLFRDVPFAGDAADKLVTDNIKDIIAFGFDPQRTFIFRNTLYMGHLYPTVLRLQRALTASTVKHTLGLQDSDNIGKLAFPATQAAPCFASAFASVLPITPTRASRATPPRCVIPCAIDQDPFFVLARGVASRLRQPPPALLLTRFLPALKGMTHKMSSSAAQNGVITLHDTDNQVRKKLRGAFSGGRGTLESMRNEGADLNVDVAYQLIRF…
eRF1	B. nonstop	Bnon_06921	MSEGKTHELTESEKTIERYKVKKLIKTLESARGMGTSVISAYITPKEQVASVVTKLNNEYGTASNIKSHSNKIGVQTAITAALVRIKQFTRIPPNGLLLYSGNVMTPDNKEKKVTLDIEPFKPVSRSMYLCDNKFHTEELHRMLESDDKFGFIVMDGSGTLYATVCGDVKEKLGSFTVELPKKHGRGGQSKNRFARIRMERRHNYVRKVAEGAVSYFITNDRPNIRGLVLAGSADFKEVLYQSDLFDPRLKEVVVSIVDIAHPGDVGLNQAIDLASDALSGVKLVQEKKLLQSFYDEIAQDTQQYCFGVNDAMRCLESGAVETLICFEDLNMNRYVVTKNKGTESETEEIFLLTSQEAEKKNIHSHEAGKTQNEIIEENFVDWLAQNYTKFGCTLELIS…
eRF1	B. triatomae	Btri_06178	MSEGKTHELTESEKTIERYKVKKLIKTLESARGMGTSVISAYITPKEQVASVVTKLNNEYGTASNIKSHSNKIGVQTAITAALVRIKQFTRIPPNGLLLYSGNVMTPDNKEKKVTLDIEPFKPVSRSMYLCDNKFHTEELHRMLESDDKFGFIVMDGSGTLYATVCGDVKEKLGSFTVELPKKHGRGGQSKNRFARIRMERRHNYVRKVAEGAVSYFITNDRPNIRGLVLAGSADFKEVLYQSDLFDPRLKEVVVSIVDIAHPGDVGLNQAIDLASDALSGVKLVQEKKLLQSFYDEIAQDTQQYCFGVNDAMRCLESGAVETLICFEDLNMNRYVVTKNKGTETETEEIFLLTSQEAEKKNIHSHEAGKTQNEIIEENFVDWLAQNYTKFGCTLELIS…
eRF1	B. raabei	Braa_02924	MSENKTHELTESEKTIERYKVKKLIKTLESARGMGTSVISAYITPKEQVASVVTKLNNEYGTASNIKSHSNKIGVQTAITAALVRIKQFTRIPPNGLLLYSGNVMTPDNKEKKVTLDIEPFKPVSRSMYLCDNKFHTEELHRMLESDDKFGFIVMDGSGTLYATVCGDVKEKLGSFTVELPKKHGRGGQSKNRFARIRMERRHNYVRKVAEGAVSYFITNDRPNIRGLVLAGSADFKEVLYQSDLFDPRLKEVVVSIVDIAHPGDVGLNQAIDLASDALSGVKLVQEKKLLQSFYDEIAQDTQQYCFGVNDAMRCLESGAVETLICFEDLNMNRYVVTKNKGTETETEEIFLLTSQEAEKKNIHSHEAGKTQNEIIEENFVDWLAQNYTKFGCTLELIS…
eRF1	B. frustrata	Bfru_01364	MSEGKTHELTESEKTIERYKVKKLIKTLESARGMGTSVISAYITPKEQVASVVTKLNNEYGTASNIKSHSNKIGVQTAITAALVRIKQFTRIPPNGLLLYSGNVMTPDNKEKKVTLDIEPFKPVSRSMYLCDNKFHTEELHRMLESDDKFGFIVMDGGGTLYATVCGDVKEKLGSFTVELPKKHGRGGQSKNRFARIRMERRHNYVRKVAEGAVSYFITNDRPNIRGLVLAGSADFKDVLYQSDLFDPRLKEVVVSIVDIAHPGDVGLNQAIDLASDALSGVKLVQEKKLLQSFYDEIAQDTQQYCFGVNDTMRCLESGAVETLICFEDLNMNRYVVTKNKGTDTESEEIYLLTSQEAEKKNIHSHEAGKTQNEIIEENFVDWLAQNYTKFGCTLELIS…
eRF1	O. modryi	Omod_02028	MSEAKAPELSEAEKTIERYKVKKLIQMLESARGMGTSVISVYMTPKEQLAGMTAKLNNEYGTASNIKSHTNRLSVQSAITAALGRLKQLSRVPPNGLLLYSGTVLTADNREKKLTLDIEPFKPVSRSLYLCDNKFHTEELHRMLESDDKFGFIVMDGSGTLYATVCGDVKEKLGSFTVELPKKHGRGGQSKNRFARIRMERRHNYVRKVAENAVSYFITNDRPNIRGLVLAGSADFKEVLYQSDLFDPRLKEVVISIVDVAHPGDVGLNQAIDLAGDALAGVKLVQEKKLLQRFFDQIAQDTQQYCFGITDTMRCLEAGAVDTLICFEDLTMNRYVVTKNKGSDEEANEVFIMTEEEAARKNIHSHEAGASQNEIVEENFVDWLAQNYQKFGCTLELIS…
eRF1	O. volfi	Ovol_06051	MSDAKSPELSEAEKTIERYKVKKLIQMLESARGMGTSVISVYMTPKEQLAGMTAKLNNEYGTASNIKSHTNRLSVQSAITAALGRLKQLSRVPPNGLLLYSGTVLTADNREKKLTLDIEPFKPVSRSLYLCDNKFHTEELHRMLESDDKFGFIVMDGSGTLYATVCGDVKEKLGSFTVELPKKHGRGGQSKNRFARIRMERRHNYVRKVAENAVSYFITNDRPNVRGLVLAGSADFKEVLYQSDLFDPRLKEVVISIVDVAHPGDVGLNQAIDLSSDALSGVKLVQEKKLLQRFFDQIAQDTQQYCFGVTDTMRCLEAGAVDTLICFEDLTMNRYVVTRNKGADDEAVEVFIMTEEEAVRKNIHSQEAGAAQNEIVEENFVDWLAQNYQKFGCTLELIS…
eRF1	O. eliasi	Oeli_00938	MSEQKAHELSDAEKTIERYKVKKLIQMLESARGMGTSVISVYMTPREQLSGMVAKLNNEYGTASNIKSHTNKLSVQTAITAALGRLKQLSRVPPNGLLLYSGTVMTADNREKKLTLDIEPFKPVSRSLYLCDNKFHTEELHRMLESDDKFGFIVMDGSGTLYATVCGDVKEKLGSFTVELPKKHGRGGQSKNRFARIRMERRHNYVRKVAENAVSYFITNDRPNVRGLVLAGSADFKEVLFQSDLFDPRLKEVVISIVDVAHPGDVGLNQAIDLASDALGGVKLVQEKKLLQTFFDQIAQDTQQYCFGVGDTMRCLEAGAVETLICFEDLKMNRYVVTKNKGAEDELVEVHLMTEEEALRHNIHAQEAGKAQNEIIEENFVDWLAQNYQKFGCTLELIS…
eRF1	O. oborniki	Oobo_01598	MSEQKAHELSDAEKTIERYKVKKLIQMLESARGMGTSVISVYMTPREQLSGMVAKLNNEYGTASNIKSHTNKLSVQTAITAALGRLKQLSRVPPNGLLLYSGTVMTADNREKKLTLDIEPFKPVSRSLYLCDNKFHTEELHRMLESDDKFGFIVMDGSGTLYATVCGDVKEKLGSFTVELPKKHGRGGQSKNRFARIRMERRHNYVRKVAENAVSYFITNDRPNIRGLVLAGSADFKEVLYQSDLFDPRLKEVVISIVDVAHPGDVGLNQAIDLAADALGGVKLVQEKKLLQTFFDQIAQDTQQYCFGVGDTMRCLEAGAVETLICFEDLKMNRYVVTKNKGAEDEVAEVHLMTEEEALKHNIHAQEAGKAQNEIIEENFVDWLAQNYQKFGCTLELIS…
eRF3	B. nonstop	Bnon_06258	MYMQPQAQQYGQTQQDFSSQQGYYPQQQQQQQQQQQQFQAGYQQQQTLPQQQQQQQAATGNQFAYQGNTAYGYGNSATTATPQAQSNMYGNTAGNAYYGQDSYGQQQPQQQLQQQQQQQQVQPQSGYSAMTAYGANQTSQPAQISSSTSQSGEPQTATNTMASYQPQVQQQQQPTAQMQMPNMQMPNMQNPMMPWQAGYMPQTNAYGNFANTAYNPQFANMAAPMPQMGMGMPNTYNPFGQAMPMAPTGGYNMMNFNNPAMGMNAGMGMFNNGFYGNNFNPAAAAAAMAMAGGYNMMNFNNANQFGNMDGTEEEYYDDEEDYDEEAEDYKVSAADQAKLSLGGKANSSGIVIPRRKGGATLSLGKKKQEMKQIMGADGKMYNEDGKEIEARREGGAGSP…
eRF3	B. triatomae	Btri_03974	MYMQPQAQQYGQTQQDFSSQQAYYPQQQQQQQQPQQQFQAGYQQQQTLPQQQQQQAATGNQFAYQGNTAYGYGNSATTATPQAQSNMYGNTTSNAYYGQDSYGQQQQPQQQQQVQPQSGYSAMTAYGANQTSQPAQISSSTSQSGEPQTATNTMASYQPQVQQQQQQPTAQMQMPNMQMPNMQNPMMPWQGGYMPQTNAYGNFANTAYNPQFGNMAAPMPQMGMGMPNAYNPFGQAMPMAPTSGYNMMNFNNPAMGMNAGMNMFNNGFYGNNFNPAAAAAMAMAGGYNMMNFNNANQFGNMDGTEEEYYDDEEDYDEEAEDYKMSAADQAKLSLGGKANSSGIVIPRRKGGATLSLGKKKQEMKQIMGADGKMYNEDGKEIEARREGGAGSPNSESGTA…
eRF3	B. raabei	Braa_03545	MYMQPQAQQYGQTQQDFSSQQAYYPQQQQPQQQQQQQQQFQAGYQQQQTSPQQQQQVATGNQFAYQGNTGYGYGNSATTVTPQAQSNMYGSASGNAYYGQDSYGQQQQQQQQVQQQQVQPQSGYQPMTAYGANQTSQPAQISSSTSQSGEPQTATNTMANYQPQQQQQQVQQQMPNMQMPNMQMPWQAGYMPQTNAYGNFANTAYNPQFANMTAPMPQMGMGMGMANAYNPFGQTMPMAPTGGYNMMNFNNPAMGMNPGMNMYNNGFYGNNFNPAAAAAAMAMAGGYNMMNFNNANNFGNMNGNEEEYYDDEEDYDEEAEDYKMSAADQAKLSLGGKANSSGIVIPRRKGGATLSLGKKKQEMKQIMGADGKMYNEDGKEIEARREGGAGSPNSESGTA…
eRF3	B. frustrata	Bfru_00911	MYMQQQQQPQQQQQYGQTQQDYMAQQAYYPQQQQQQQQQQQQQQQQYQGGATVAGSGASSTTPQAQSAYGYQQQAQAQQQPQGMSNQYGYQGNTAYGYGNNATTAATQAQGTMYNTTTDNAYCAQGSYGGQQQQQQPQSQSQPQAQSSYTGMAGYGANQAGQQAQISSSISQSGETQGMANYAQQQQQQPQQMQMPTGMTNVQNPMMPWQTNYMPQANAYGNFPNTAYNPQFANMAAGGMPQMGMANAYNPFAQAMPMATAGGFNMMNYGNPAMAMNPAMGMGMGMYNNGFYPNNFDPAAAMAMAGGFSNWSGQPNFNNAEGEEGEYYDDEEDYDEENAEDYKISAADKAKLSLGGKANSSGIVIPRRKGGATLSLGKKKQEMKQVMGADGKMYNEDGK…
eRF3	O. modryi	Omod_05945	MHPNRQQNAGSSINPHAEPFSDQQQQQQAYAGYAGGANRAGGPAYNAAAGAYIPSQGAFAAGMGVGGGYGGGGGYGGGGYGVGGYGVGGGGYGASGGGYNVNAPMYMPPGGYMQQQQQQPQQQRPQFYDATQMMGMAHGGGYQQQAYAPQAYGAGSYAPAAGQTSGNVWSRGGAAAAATTASAYAPANTAKPPSAAGEAATAASEASKLSLGGRANATQQPQQSTQAPPVVPRKKGGAVFSLGKKKQETAAAAAAAAAAATATTAPASSSPQSPQSPASPVGESAAAAVAVQDDDATPTSAKLRNESDKAEEEAVAASAVAAQQQQQGSEAADGGEDKKAATSNSGNSATAKAAGGGSGGSAGETTRDAVRKELARQREQSKKQFVRDPRPHFNVVFCG…
eRF3	O. volfi	Ovol_07183	MHNQRPTGESLNPHATRMFSEPQDGQGQQPQPQPQTGAGYYGRLPVGANVPGGVPYNATPASAPYTAAPGGMHHYSNNNNSSMPAANAGVGVYGGGYGYNAHAAMYTPGQGAYAMSPPPHMMMSQQQQQQQQQMYTQYYDATQMMPASYQTAYAPQAYGGVAGGNAWTRGGATAGGMSPAAAAYTPSNNTAAATAAMAPAVTGTTTTAPTAASSSDAAKLSLGGRASAAAPPVPRKKGGAVFSLGKKKQESATTEAVVATPPPCEAMARDGDGDGGATAAGKARNESEKAEEATAAATTNAASPPSSPVGEGGGDKKSSATAAANKATSSGSAEAAREVVRKELARQREQSKKQFVRDPRPHFNVVFCGHVDAGKSTISGHLLMEKGLVDQREMDKLRR…
eRF3	O. eliasi	Oeli_03320	MQWNQQGQPPQQPPQQQQQQQGMGYNPNANAYVPNARAGMYYPGTGVPPPQQGRMYPGGNYNNNGYNTTGGYGANAYAPQMPPQQQQQQQPGAYYPGYSSYGQPGAAPYMMPSAAGGRYDNQNYNATAGWAGGYQAGGAAGPRPSSAAGGYGGQGAQPNAPATQASATPAGATRVSVGAAPPAASSPPPPLQQQQQQQQPKRKGGATLSLGKKKQESGSGGGAGGQATGAAAEAKAPEASSPAPARAATETESSSPTATPVTATPVTAEKTGAKSTAAAAAPGAELTREAVRKELARQREQNKKQFVRDPRPHFNVVFCGHVDAGKSTISGHLLMEKGLVDQREMDKLRREAEIHHREGWEFAYVMDVSEEERSKGITRETGAAYFETEKRRVTVLDAP…
eRF3	O. oborniki	Oobo_01076	MQWNQQGQQPPQQPGTGYNPNANAYVPNARAGAYYPGVPQPQQGGMYPGGNYNANNSGYNMPGGYGANAYAPQAFTPQQQQQQQQPGAYYPSYSGYGQPGAPHMMSSAAGGRYDNQNYNAATGWAGGYQGGGATAGPRPNSAAGGAYGMQGTQPQANMPTLQVNVPPTSATRVPGATATTAPVASSPPPPAPTLPKRKGGATLSLGKKKQESTGGSAGAEATGGATEAKTTDAPSPDVARPATETESSSPTTTPITATPVTAEKASARSGATNATSATATSGPGAELTREAVRKELARQREQNKKQFVRDPRPHFNVVFCGHVDAGKSTISGHLLMEKGLVDQREMDKLRREAEIHHREGWEFAYVMDVSEEERSKGITRETGAAYFETEKRRVTVLDA…
PABP1	B. nonstop	Bnon_02807	MSSALAGLESTTTDEAAPLAFKDNSQAKVSTETSSDAHTSQESTKLLEENVCANTNQTEHEHVNNDEVNHTSSNNETNTVKDSKSTDNVLDANTVPAPQGATGTVAANKALQIASIYVGDLDPTITEPQLVEVFKTFGTILNVRVCRDIITQRSLGYGYVNYDNHSDAEKAIETLNFKRIGDKCVRLMWQQRDPALRYSGNGNIFVKNLDQGVDSKGLHDLFEKFGFILSCKIMEDEEGKSRGYGFVHFKDEQAAKKAIEKMNGANEHASADKHALYVANFIRRNARLAALVANFTNIYIKQVLPTVNKEVIEKFFAKFGGITSAAACKDKSGRVFAFCNFEKHDDAVKAIEAMHDKHIDGITAPEEKLYVQRAQPRSERLIALRQKYLQSQSLGNNLY…
PABP1	B. triatomae	Btri_00289	MSSALAGLESTTTDDAAPVTPKDNSQVKVSTETSSDAHTCQESTKLPEENVCTNTNQTEHEHANNDEVNQTSSNNETDTVKDTKSSDNVLDANTVPAPQGATGTVGANKALQIASIYVGDLDPTITEPQLVEVFKPFGTILNVRVCRDIITQRSLGYGYVNYDNHSDAEKAIETLNFKRIGDKCVRLMWQQRDPALRYSGNGNIFVKNLDQGVDSKGLHDLFEKFGFILSCKIMEDEEGKSRGYGFVHFKDEQAAKKAIEKMNGANEHASADKHALYVANFIRRNARLAALVANFTNIYIKQVLPTVNKEVIEKFFAKFGGITSAAACKDKSGRVFAFCNFEKHDDAVKAIEAMHDKHIDGITAPEEKLYVQRAQPRSERLIALRQKYLQSQSLGNNLY…
PABP1	B. triatomae	Btri_00290	MSSALAGLESTTTDDTAPVAPKDNSQVKVLTETSSDAHICQESTKLPEENVCTNTNQTEHEHANNDEVNHTSSNNETDTVKDSKSNDNVLDANTVPAPQGATGTVGANKALQIASIYVGDLDPTITEPQLVEVFKPFGTILNVRVCRDIITQRSLGYGYVNYDNHSDAEKAIETLNFKRIGDKCVRLMWQQRDPALRYSGNGNIFVKNLDQGVDSKGLHDLFEKFGFILSCKIMEDEEGKSRGYGFVHFKDEQAAKKAIEKMNGANEHASADKHALYVANFIRRNARLAALVANFTNIYIKQVLPTVNKEVIEKFFAKFGGITSAAACKDKSGRVFAFCNFEKHDDAVKAIEAMHDKHIDGITAPEEKLYVQRAQPRSERLIALRQKYLQSQSLGNNLY…
PABP1	B. raabei	Braa_00136	MSSALAGLESTTTDDTAPVATVDETLVKVSTETSSDAHASQESTTFTEENVCTNTTHTEHDEHASNEEANHTNSSSITETDAVKGNKGSDNVLDANTVTAPQGGATSSIGANKALQIASIYVGDLDPTITEPQLVEVFKPFGTILNVRVCRDIITQRSLGYGYVNYDNHSDAEKAIETLNFKRIGDKCVRLMWQQRDPALRYSGNGNIFVKNLDQGVDSKGLHDLFEKFGFILSCKIMEDEEGKSRGYGFVHFKDEQAAKKAIEKMNGANEHASADKHALYVANFIRRNARLAALVANFTNIYIKQVLPTVNKEVIEKFFAKFGGITSAAACKDKSGRVFAFCNFEKHDDAVKAIEAMHDKHIDGITAPEEKLYVQRAQPRSERLIALRQKYLQSQSLG…
PABP1	B. frustrata	Bfru_00078	MSTNENLVIDTPAEGGDAKTEKKSLNDASPESTDKSHSTDATTKSAVEGNNATVTESATVNKPDNKDNNVDNDVNVKVNNEHHAHGDILNANSITPSQSNPNTSNTNKALQIASIYVGDLDPTITEPQLVEVFKPFGTILNVRVCRDIITQRSLGYGYVNFDNHSDAEKAIETLNFKRIGDKCVRLMWQQRDPALRYSGNGNIFVKNLDDGVNSKGLHDLFDKFGLILSCKIMEDEEGKSRGYGFVHFKDEQSAKKAIEKMNGADDHANAEKHALYVANFIRRNARLAALVANFTNVYIKQVLPTVDKEVIEKFFAKFGGITSAAACKDKNGRVFAFCNFEKHDDAVKAIEAMHDKHIEGITGPEEKLYVQRAQPRSERLIALRQKYMQSQSLGNNLYV…
PABP1	O. modryi	Omod_02934	MATTIETAPAAAATAAATPEANTTTTTTQEHDNGDAAHVSNGTAPAATAVPVLPGKMPQIASIYVGDLDPTIMEPQLVELFKPFGTILNVRVCRDIITQRSLGYGYVNFDTHDAAARAIDTLNFTRVGDKCVRLMWQQRDPALRYSGSGNIFVKNLEANVDSKGLHDLFHKFGAILSCKIMEDEQGKSRGYGFVHFKDEQAAQQAIAKMNGANDHANAEKQALYVANFIRRNARLAALVANFTNVYIKQVLPTVDKAAIEAFFAKFGGITSAAACKDKNGRVFAFCNFANHDDAVKAIEAVHDHVIDGITAPDEKIYVQRAQPRSERLIALRQKYMQSQSLGNNLYVRNFDPSFTDDDLRELFKEYGDIKSCRVMTDPKGVSRGFGFVSFANAEEANAA…
PABP1	O. volfi	Ovol_07389	MAATSETTAPATAATTTTATSDAATLAHDDAAPHATTTATATTATPPLTPNGNSVQPPASDGGNGAPAAAPSAVLPGKTPQIASIYVGDLDATIMEPQLVELFRPFGTILNVRVCRDIITQRSLGYGYVNFDNHDAAARAIDTLNFTRVGDKCVRLMWQQRDPALRYSGNGNIFVKNLEQKVDSKALHDIFTKFGAILSCKIMEDEQGKSRGYGFVHFKDEQAAQQAIAQMNGAPVHANAEKQALYVASFIRRNARLAALVANFTNVYIKQVLPTVDKAAIEAFFA	C-terminus incomplete
PABP1	O. eliasi	Oeli_04584	MTAVAETVTPAMPAVEAPAAQLPAAAATSNTAIAPQDGTKTVQIASIYVGDLDPTITEPQLVDLFKPFGTILNVRVCRDIITQRSLGYGYVNFDNHSDAERAIETLNFQRVGEKCMRLMWQQRDPALRYSGSGNIFVKNLEPGVDSKGLHDLFQKFGAILSSKIMEDEQGKSRGYGFVHFKDEQAAKSAIEAMNGSTEHADAEKHALYVANFIRRNARLAALVANFTNVYIKQVLPTVDKEVIEKFFAKFGGITSAAACKDKSGRVFAFCNFEKHDDAVKAIEALHDHVVEGITAPDEKIYVQRAQPRSERLIALRQKYMQCQSLGNNLYVRNFDPNFTDDNLLELFKEYGEIRSCRVMTDANGNSRGFGFVSFANADQANAALREMNGRMLNNKPLIV…
PABP1	O. oborniki	Oobo_06429	MTTVAETVTPTMPAVEAPAVTAVTSTTTVVPQDGTKTVQIASIYVGDLDPTVTEPQLVDLFKPFGTILNVRVCRDIITQRSLGYGYVNFDNHSDAERAIETLNFQRVGEKCMRLMWQQRDPALRYSGSGNIFVKNLEPGVDSKGLHDLFQKFGAILSSKIMEDEQGKSRGYGFVHFKDEQAAKSAIEAMNGSTEHADAEKHALYVANFIRRNARLAALVANFTNVYIKQVLPTVDKEVIEKFFAKFGGITSAAACKDKSGRVFAFCNFEKHDDAVKAIEAVHDHVVEGITAPDEKIYVQRAQPRSERLIALRQKYMQCQSLGNNLYVRNFDPNFTDDNLLELFKEYGDIRSCRVMTDANGNSRGFGFVSFANADQANAALREMNGRMLNNKPLIVNIAQ…
PABP2	B. nonstop	Bnon_01582	MALTGPLPSIWVGGLDPSLNEQKLYDFFVRIGPVSSVRVCVDSVTQKSLGYGYVNFQDPADAEKALDQAGVKLNNRYLRISKVQRDPIKRRSGVTNIVVKKLPTKVDTYELKDMFSKFGRLTAIGLAYDEKGVSRGYARISFENEESAAEAVREMNGMEVDGKAIVVERFQPLHRDELLKQYTNLYVKNLDPTVTGEKLQEVFAKYGEITSAKVRDLGDTKTEVGFGYVAFAKHEDAAKAVEELNNKPNEIAKEGMNLDVSRFRSREERQRERERLRRERTQQYNKYPNLYVKGFDDSVTSDRLRELFERYGETVSVTVMMDKESGLSRCFGFVSMKDQSAASRAIQELNGSTFLCPRPLFVTYAVRKDARRVNLEERSKQQFRVRPSPMAGMGPMGGV…
PABP2	B. triatomae	Braa_00137	MALTGPLPSIWVGGLDPSLNEQKLYDFFVRIGPVSSVRVCVDSVTQKSLGYGYVNFQDPADAEKALDQAGVKLNNRYLRISKVQRDPIKRRSGVTNIVVKKLPTKVDTYELKDMFSKFGRLTAIGLAYDEKGVSRGYARISFENEESAAEAVREMNGMEVDGKAIVVERFQPLHRDELLKQYTNLYVKNLDPTVTGEKLQEVFAKYGEITSAKVRDLGDTKTEVGFGYVAFAKHEDAAKAVEELNNKPNEIAKEGMNLDVSRFRSREERQRERERLRRERTQQYNKYPNLYVKGFDDSVTSDRLRELFERYGETVSVTVMMDKESGLSRCFGFVSMKDQSAASRAIQELNGSTFLCPRPLFVTYAVRKDARRVNLEERSKQQFRVRPSPMAGMGPMGGV…
PABP2	B. raabei	Btri_00291	MALNGPLPSIWVGGLDPSLNEQKLYDFFVRIGPVSSVRVCVDSVTQKSLGYGYVNFQDPADAEKALDQAGVKLNNRYLRISKVQRDPIKRRSGVTNIVVKKLPTKVDTYELKDMFSKFGRLTAIGLAYDEKGVSRGYARISFENEESAAEAVREMNGMEVDGKAIVVERFQPLHRDELLKQYTNLYVKNLDPTVTGEKLQEVFAKYGEITSAKVRDLGDTKTDVGFGYVAFAKHEDAARAVEELNNKPNEIAKEGMNLDVSRFRSREERQRERERLRRERTQQYNKYPNLYVKGFDDSVTSDRLRELFERYGETVSVTVMMDKESGLSRCFGFVSMKDQSAASRAIQELNGSTFLCPRPLFVTYAVRKDARRVNLEERSKQQFRARPTPMAGMGPMGGV…
PABP2	B. frustrata	Bfru_00079	MTTSGPVPSIWVGGLDPSLNEQKLYDFFVRVGPVSSVRVCVDSATQKSLGYGYVNFQDPADAEKALDQAGMKLNNRYLRISKVQRDPIKRRSGVTNIVVKKLPTSVDTFELKDMFAKFGRLTAIGLAYDEKGESRGYARISFENEESAAEAVREMNGMEVNGKAIVVERFQPLHRDELLKQFTNLYVKNLDPAVTGEKLQEVFGKFGEITSAKVRDLGETKTDVGFGYVAFDKHEDAARAVEELNNKPNEIAKEGMNLDVSRFRSREERQRERERLRRERTQQHNKYPNLYVKGFDDSVTSDRLRELFQRYGETVSVTVMMDKDSGMSRCFGFVSMKDQSAASRAIQELNGSTFLCPRPLFVTYAVRKDARRMGLEERSKQPFRVRPSPMAGMGPMGGV…
PABP2	O. modryi	Omod_01583	MAFPGPHPSIWVGGLDPNLNEQRLYDYFVRIGPVSSVRVCVDSVTQKSLGYGYVNFQDPADAEKALDQAGAKLGSRYLRIAKVQRDPAKRRSGVTNIIVKKLPTSVDTYALKEMFSKFGRLTAIGLAYNEKGESRGYARISFENEESAIEAVKEMDGMEIDGHPIVVERFQPQHRDELLKQYTNLYVKNLDPAVTDERLREFFGTYGETTSAKVRELTDGKPADVGFGYVAFAKHEDAARAVEELNGKPCEIAKEGLTLDVSRFRSREERQRERERQRRERAQQYSKYPNLYVKNFDDTVTSERLRELFERYGETMSVMVMTDKDTGMSRCFGFVSMKDQNAASRAIQELNGSTFLCPRPLFVTYAVRKDARRMNLEERSKQQFRIRQAPMGPMPGMGP…
PABP2	O. volfi	Ovol_07481	MAFPGQHPSIWVGGLDPNLNEQRLYDYFVRIGPVSSVRVCVDSMTQKSLGYGYVNFQDPADAEKALDQAGAKLGSRYLRIAKVQRDAAKRRSGVTNIIVKKLPTSVDTYALKEMFAKFGRLTAIGLAYNEKGESRGYARISFENEESAIEAVKEMDGMEIDGHPIIVERFQPQHRDELLKQFTNLYVKNLDPAVTDDKLREFFGRYGETTSAKVRELTDGKPTDVGFGYVAFAKHEDAARAVEELNGKPCEVAKEGLTLDVSRFRSREERQRERERQRRERAQLYSKYPNLYVKNFDDTVTSDRLRELFERYGETISVMVMMDKDTGLSRCFGFVSMKDQHAASRAIQELNGSTFLCPRPLFVTYAVRKDARRMNLEERSKQQFRIRQAPMGPMPGMGA…
PABP2	O. eliasi	Oeli_04183	MAFPGPHPSIWVGGLDPSLNEQKLYDYFVRIGPVSSVRVCVDSITQKSLGYGYVNFQDPADAEKALDQAGTKLGSRYLRIAKVQRDPAKRRSGVTNIVVKKLPASVDTYALKEMFSKFGRLTAIGLAYDENGKSRGYARINFENEEAAVEAVNEMDGMEMDGHAIVVERFQPQHRDEMVKHFTNLYVKNLGLGVTDDQLREFFGKYGKITSAKVRELGDNTKAEVGFGYVAFEKHEDAAKAVEELNGKPCEIAKEGMNLDVSRFRPRAEREREMERQRREQVQQYSKYPNLYVKGFDETVTSDRLRELFERYGETVSVTVMMDKETGMSRCFGFVSMKDQNAASRAIQELNGSTFLSSRPLFVTYAVRKDARRISLEERGRQQFRIRHTPVGAMPGMGG…
PABP2	O. oborniki	Oobo_01400	MAFPGPHPSIWVGGLDPSLNEQKLYDYFVRIGPVSSVRVCVDSITQKSLGYGYVNFQDPADAEKALDQAGTKLGSRYLRIAKVQRDPAKRRSGVTNIVVKKLPASVDTYALKEMFSKFGRLTAIGLAYDENGKSRGYARINFENEEAAVEAVNEMDGMEMDGHAIVVERFQPQHRDEMVKHFTNLYVKNLGLGVTDDQLREFFGKYGKITSAKVRELGENSKAEVGFGYVAFEKHEDAAKAVEELNGKPCEIAKEGLNLDVSRFRPRAEREREMERQRREQVQQYSKYPNLYVKGFDETVTSDRLRELFERYGETVSVTVMVDKETGMSRCFGFVSMKDQNAASRAIQELNGSTFLSSRPLFVTYAVRKDARRISLEERGRQQFRIRHTPVGAMPGMGG…

## Sheet: Table S5
Table S5. Sec utilization toolkit and selenoproteins. Components of the Sec utilization toolkit and known kinetoplastid and other eukaryotic selenoproteins were identified by blast searches. For searches of selenoproteins, the Selenoprofiles tool (94) was also employed. Unidentified proteins are denoted by a dash, while accession numbers for those that were found are listed together with predicte…
	B. nonstop		B. triatomae		B. raabei		B. frustrata		O.modryi		O. volfi		O. eliasi		O. oborniki
	accession	predicted residue	accession	predicted residue	accession	predicted residue	accession	predicted residue	accession	predicted residue	accession	predicted residue	accession	predicted residue	accession	predicted residue
Sec utilization toolkit
phosphoseryl-tRNASec kinase (PSTK)	Bnon_03382	-	Btri_10424 / Btri_12645	-	Braa_06902	-	Bfru_07306	-	Omod_04194	-	Ovol_00799	-	Oeli_05702	-	Oobo_06738	-
Sec-tRNASec synthase (SepSecS)	Bnon_02210	-	Btri_02349 / Btri_02350	-	Braa_01112	-	Bfru_02376	-	Omod_05252	-	Ovol_05640	-	Oeli_00360	-	Oobo_01020	-
selenophosphate synthetase (SEPHS / SPS / SelD)	Bnon_03390	-	Btri_01261 / Btri_01262	-	Braa_00597	-	Bfru_00312	-	Omod_04187	-	Ovol_00789	-	Oeli_05710	-	Oobo_08196	-
tRNASec-specific elongation factor (eEFSec / SelB)	Bnon_04569	-	Btri_02946	-	Braa_01381	-	Bfru_02469	-	Omod_03730	-	Ovol_00774	-	Oeli_04236	-	Oobo_06838	-
selenocysteine lyase (SCLY)	Bnon_01455	-	Btri_06380	-	Braa_03048	-	Bfru_01426	-	Omod_06273	-	Ovol_05912	-	Oeli_06043	-	Oobo_07328	-
selenoprotein
SPS	Bnon_03390	C	Btri_01261 / Btri_01262	C	Braa_00597	C	Bfru_00312	C	Omod_04187	C	Ovol_00789	C	Oeli_05710	C	Oobo_08196	C
DI	Bnon_05895 / Bnon_05896 / Bnon_05897	C	Btri_10839 / Btri_11409 / Btri_11423 / Btri_12009 / Btri_12593	C	Braa_06009 / Braa_06252 / Braa_08369 / Braa_08370	C	Bfru_04215 / Bfru_04617 / Bfru_04940	C	Omod_00849 / Omod_02101	C	Ovol_08558 / Ovol_06769 / Ovol_06770	C	Oeli_01659 / Oeli_06783 / Oeli_00099 / Oeli_02584	C	Oobo_06629	C
Fep15	-	-	-	-	-	-	-	-	-	-	-	-	-	-	-	-
FrnE	Bnon_05124	C	Btri_09216	C	Braa_04329	C	Bfru_03168	C	Omod_03644	C	Ovol_05077	C	Oeli_01125	C	Oobo_01772 / scaffold125_len22241:20944-21738	C
GPx	Bnon_05190 / Bnon_05191	C	Btri_14500 / Btri_14608	C	Braa_05535 / Braa_05885	C	Bfru_04190 / Bfru_08159 / Bfru_08784	C	Omod_02272	C	Ovol_05722	C	Oeli_03944 / Oeli_03945	C	Oobo_00525 / Oobo_00526 / Oobo_03190 / Oobo_03191	C
MsrA	Bnon_02331	C	Btri_09749 / Btri_09857	C	Braa_05259	C	Bfru_03483	C	Omod_04451	C	Ovol_05369	C	Oeli_03027	C	Oobo_03407	C
Sel1	-	-	-	-	-	-	-	-	-	-	-	-	-	-	-	-
Sel15	-	-	-	-	-	-	-	-	scaffold208_len39787:37228-37737_RC	C	-	-	Oeli_00753	D	Oobo_05824	D
SelKi	-	-	-	-	-	-	-	-	-	-	-	-	-	-	-	-
SelH	-	-	-	-	-	-	-	-	-	-	-	-	-	-	-	-
SelI	-	-	-	-	-	-	-	-	-	-	-	-	-	-	-	-
SelJ	-	-	-	-	-	-	-	-	-	-	-	-	-	-	-	-
SelK	Bnon_03324	U	Btri_14810	U	Braa_05259	U	Bfru_06648	U	Omod_01059	C	Ovol_05814	C	scaffold58_len105513:30030-30374	U	Oobo_03855	C
SelL	-	-	-	-	-	-	-	-	-	-	-	-	-	-	-	-
SelM	-	-	-	-	-	-	-	-	-	-	-	-	-	-	-	-
SelN	-	-	-	-	-	-	-	-	-	-	-	-	-	-	-	-
SelO	-	-	-	-	-	-	-	-	-	-	-	-	-	-	-	-
SelP	-	-	-	-	-	-	-	-	-	-	-	-	-	-	-	-
SelR	Bnon_02979	C	Btri_10890	C	Braa_06051	C	Bfru_03996	C	Omod_01780	C	Ovol_00420	C	Oeli_03238	C	Oobo_07838	C
SelS	-	-	-	-	-	-	-	-	-	-	-	-	-	-	-	-
SelU	-	-	-	-	-	-	-	-	-	-	-	-	-	-	-	-
TR	-	-	-	-	-	-	-	-	-	-	-	-	-	-	-	-
SelT	Bnon_04967	U	Btri_08222 / Btri_12407	U	Braa_04771	U	Bfru_05388	U	Omod_06124+Omod_01030	U	Ovol_07511	U	Oeli_06844 (incomplete)	U	Oobo_02680 / Oobo_05039	U
SelW	-	-	-	-	-	-	-	-	-	-	-	-	-	-	-	-
AhpC	-	-	-	-	-	-	-	-	-	-	-	-	-	-	-	-
EhSEP2	Bnon_02428 / Bnon_02439 / Bnon_03237 / Bnon_04633 / Bnon_05099 / Bnon_05204	C/A	Btri_01274 / Btri_01275 / Btri_05468 / Btri_05677 / Btri_05678 / Btri_08636 / Btri_08839 / Btri_10844 / Btri_11047 / Btri_11993 / Btri_12226 / Btri_15494	C/A	Braa_00602 / Braa_02596 / Braa_02699 / Braa_04535 / Braa_06140 / Braa_06886	C/A	Bfru_00316 / Bfru_01210 / Bfru_01255 / Bfru_03931 / Bfru_05157	C/A	Omod_01890 / Omod_05057 / Omod_00254 / Omod_02259 / Omod_01880	C/S/V	Ovol_00714 / Ovol_03749 / Ovol_07384 / Ovol_07061	C/A	Oeli_03990 / Oeli_05523 / Oeli_02052 / Oeli_06399 / Oeli_04956	C/S	Oobo_06674 / Oobo_02635 / Oobo_06510 / Oobo_04249 / Oobo_06635 / scaffold399_len10968:2952-3494	C/S
Lmsel1	-	-	-	-	-	-	-	-	-	-	-	-	-	-	-	-
Sel1	-	-	-	-	-	-	-	-	-	-	-	-	-	-	-	-
Sel2	-	-	-	-	-	-	-	-	-	-	-	-	-	-	-	-
Sel3	-	-	-	-	-	-	-	-	-	-	-	-	-	-	-	-
Sel4	-	-	-	-	-	-	-	-	-	-	-	-	-	-	-	-
SelQ	-	-	-	-	-	-	-	-	-	-	-	-	-	-	-	-
SelTryp	Bnon_07229	U	Btri_00350 / Btri_00351	U	Braa_00168	U	Bfru_03961	U	-	-	-	-	Oeli_04420 (incomplete)	U	Oobo_00496 / Oobo_02566	U
MSP	-	-	-	-	-	-	-	-	-	-	-	-	-	-	-	-
Ostsp1	-	-	-	-	-	-	-	-	-	-	-	-	-	-	-	-
Ostsp2	-	-	-	-	-	-	-	-	-	-	-	-	-	-	-	-
Ostsp3	-	-	-	-	-	-	-	-	-	-	-	-	-	-	-	-

## Sheet: Table S6
Table S6. Codon usage of CDSs. A) Counts of codon usage in each species. B) Percentages of codon usage (%) and relative adaptiveness of a codon (w). For B. nonstop, relative adaptiveness was calculated also from top 290 most highly expressed proteins as determined by mass spectrometry (MS).
A)											B)		B. nonstop MS		B. nonstop		B. triatomae		B. raabei		B. frustrata		O. modryi %	O. volfi %	O. eliasi %	O. oborniki %
amino acid	codon	B.nonstop	B. triatomae	B. raabei	B. frustrata	O. modryi	O. volfi	O. eliasi	O. oborniki		amino acid	codon	%	w	%	w	%	w	%	w	%	w
Ala	GCG	48851	86050	47056	45903	248045	318374	165474	125252		Ala	GCG	1.44639	0.56015	1.03821	0.395059	0.994684	0.380747	0.993124	0.372037	1.12182	0.448158	6.48458	7.5298	5.54044	4.32333
	GCA	123655	226003	126482	102426	126789	114382	53294	57462			GCA	2.58214	1	2.62799	1	2.61245	1	2.66942	1	2.50317	1	3.31461	2.70523	1.7844	1.98342
	GCU	68386	120029	64493	68239	55466	45739	27389	32141			GCU	1.97792	0.766	1.45338	0.553039	1.38746	0.531095	1.36113	0.509899	1.66768	0.666227	1.45003	1.08176	0.917045	1.10941
	GCC	58125	109617	60076	42150	132334	140463	130073	107601			GCC	1.99609	0.773037	1.23531	0.470058	1.2671	0.485025	1.26791	0.474977	1.0301	0.411517	3.45957	3.32206	4.35514	3.71407
Cys	UGU	66249	128033	68795	61128	29044	27612	13684	18733		Cys	UGU	1.15904	1	1.40796	1	1.47998	1	1.45193	1	1.4939	1	0.75929	0.653046	0.458171	0.646607
	UGC	33510	65114	34970	29660	49190	61359	40689	32016			UGC	0.65306	0.563449	0.712174	0.505819	0.752677	0.508572	0.738047	0.508322	0.724856	0.485211	1.28596	1.45119	1.36236	1.1051
Asp	GAU	149472	270019	146168	127274	46591	41633	30776	44828		Asp	GAU	3.59808	1	3.17666	1	3.12125	1	3.0849	1	3.11043	1	1.21802	0.984654	1.03045	1.54733
	GAC	73331	132341	73170	54692	204213	273157	118673	103825			GAC	1.96429	0.545928	1.55847	0.4906	1.52978	0.490117	1.54426	0.500588	1.33661	0.429719	5.33869	6.46038	3.97344	3.58373
Glu	GAA	100790	185494	106129	87112	13814	14689	20308	34467		Glu	GAA	2.8587	1	2.14205	0.969554	2.14419	1	2.23987	1	2.12892	0.932447	0.361136	0.347407	0.679958	1.1897
	UAA	103955	184638	97568	93423	0	0	0	0			UAA	0.733699	0.256655	2.20931	1	2.1343	0.995385	2.05919	0.919334	2.28315	1	0	0	0	0
	GAG	74492	134409	73708	61720	134519	125222	161859	143673			GAG	2.69402	0.942392	1.58315	0.716579	1.55368	0.7246	1.55562	0.694513	1.50837	0.660651	3.5167	2.9616	5.4194	4.95916
	UAG	78271	142254	75240	56320	0	0	0	0			UAG	1.1227	0.392729	1.66346	0.752932	1.64437	0.766893	1.58795	0.708949	1.3764	0.602849	0	0	0	0
Phe	UUU	118208	214325	118894	108165	39388	39771	33690	39017		Phe	UUU	2.47993	1	2.51222	1	2.47746	1	2.50927	1	2.64343	1	1.02971	0.940616	1.12802	1.34675
	UUC	38246	73620	41086	33469	30834	36158	45766	43034			UUC	1.1261	0.454087	0.812826	0.323548	0.851001	0.343497	0.867126	0.345568	0.817944	0.309425	0.806085	0.855166	1.53235	1.48541
Gly	GGG	17997	33845	19230	18685	16195	10132	39106	36630		Gly	GGG	0.549706	0.200955	0.382482	0.232718	0.391227	0.245581	0.405852	0.24835	0.45664	0.286941	0.423382	0.23963	1.30936	1.26436
	GGA	36206	65208	39492	36196	6511	4177	10119	13199			GGA	1.29987	0.475192	0.76947	0.468177	0.753764	0.473153	0.833484	0.510028	0.884588	0.555852	0.170215	0.0987894	0.338807	0.45559
	GGU	77334	137816	77431	65118	55059	41723	31732	40783			GGU	2.73547	1	1.64355	1	1.59307	1	1.63419	1	1.59141	1	1.43939	0.986783	1.06246	1.40771
	GGC	41598	73897	40451	31800	145700	165878	111548	84635			GGC	1.2675	0.463359	0.884064	0.537901	0.854203	0.5362	0.853724	0.522414	0.777155	0.488344	3.809	3.92315	3.73488	2.92135
His	CAU	91953	173759	89501	79914	26808	27566	16928	23112		His	CAU	1.21924	0.879918	1.95424	1	2.00855	1	1.88893	1	1.95301	1	0.700835	0.651958	0.566788	0.797757
	CAC	70596	133767	73161	56973	108710	131011	71420	61881			CAC	1.38562	1	1.50035	0.76774	1.54626	0.769842	1.54407	0.817432	1.39235	0.712929	2.84198	3.09852	2.3913	2.13595
Ile	AUA	66547	123935	60237	62760	9878	9799	7954	9611		Ile	AUA	0.779697	0.224017	1.41429	0.488946	1.43261	0.508595	1.27131	0.440158	1.53378	0.497377	0.258238	0.231754	0.266318	0.331743
	AUU	136103	243681	136853	126182	27093	18835	23757	34922			AUU	3.48053	1	2.89254	1	2.8168	1	2.8883	1	3.08374	1	0.708285	0.445463	0.795438	1.2054
	AUC	49494	94853	50130	40126	28670	39323	50163	47033			AUC	1.35439	0.389134	1.05187	0.363651	1.09644	0.389251	1.058	0.366305	0.980633	0.318001	0.749513	0.930021	1.67957	1.62344
Lys	AAG	103039	188955	102687	82913	71134	67696	76739	74723		Lys	AAG	3.02509	0.959129	2.18984	0.611762	2.1842	0.613011	2.16722	0.610168	2.0263	0.589122	1.85964	1.60107	2.56939	2.57922
	AAA	168430	308241	168293	140740	5093	6530	7961	16884			AAA	3.154	1	3.57957	1	3.56307	1	3.55185	1	3.43952	1	0.133145	0.15444	0.266552	0.582785
Leu	UUG	100521	188192	105026	87564	42464	39864	22480	32665		Leu	UUG	2.15851	1	2.13633	0.968457	2.17538	0.9852	2.21659	0.991831	2.13996	0.77798	1.11013	0.942816	0.752681	1.1275
	UUA	103795	191019	105891	112553	1531	1110	2662	7677			UUA	1.60482	0.743489	2.20591	1	2.20806	1	2.23484	1	2.75066	1	0.0400245	0.0262524	0.0891298	0.264987
	CUG	55904	103570	56925	39793	171694	201683	126102	102802			CUG	1.40436	0.650618	1.1881	0.5386	1.1972	0.542197	1.20141	0.537581	0.972495	0.353549	4.48855	4.76997	4.22218	3.54842
	CUA	50964	96215	49668	43468	9589	8645	11879	19001			CUA	0.883051	0.409103	1.08312	0.491006	1.11219	0.503693	1.04825	0.469048	1.06231	0.3862	0.250683	0.204461	0.397736	0.655858
	CUU	62077	113311	64051	58824	19623	17536	22219	27434			CUU	1.44923	0.671402	1.3193	0.598073	1.3098	0.593192	1.35181	0.604877	1.43759	0.522634	0.512999	0.414741	0.743942	0.94694
	CUC	35046	67533	37110	28969	79755	86012	97910	86767			CUC	0.959147	0.444357	0.744817	0.337646	0.780639	0.353541	0.783212	0.350455	0.707969	0.257381	2.08501	2.03425	3.27825	2.99494
Met	AUG	114222	211338	115187	95863	77957	81003	68924	70410		Met	AUG	2.69856	1	2.42751	1	2.44294	1	2.43104	1	2.34278	1	2.03801	1.91579	2.30773	2.43034
Asn	AAU	237134	423281	222025	208985	26745	15613	20721	35883		Asn	AAU	2.84053	1	5.03971	1	4.89286	1	4.68587	1	5.10735	1	0.699188	0.36926	0.693786	1.23857
	AAC	136821	248156	140912	120764	100477	131925	68744	59672			AAC	2.59748	0.914434	2.9078	0.576978	2.86853	0.586268	2.97397	0.634667	2.95133	0.57786	2.62674	3.12013	2.3017	2.0597
Pro	CCG	27840	50471	26127	24576	82943	105055	75915	59280		Pro	CCG	0.671232	0.401086	0.591671	0.388268	0.583413	0.376953	0.551414	0.3456	0.600609	0.41875	2.16836	2.48464	2.54181	2.04617
	CCA	71703	133892	75599	58689	38159	44965	22486	33370			CCA	1.67354	1	1.52387	1	1.54771	1	1.59553	1	1.43429	1	0.997581	1.06346	0.752882	1.15183
	CCU	45074	81872	46463	43927	15102	12527	15811	20111			CCU	1.19084	0.711571	0.957938	0.628621	0.946389	0.611478	0.980608	0.614598	1.07352	0.748471	0.394808	0.296274	0.529388	0.694172
	CCC	14923	29758	16678	12748	27592	22449	43347	37399			CCC	0.461685	0.275874	0.317152	0.208122	0.343984	0.222254	0.351992	0.220611	0.311546	0.217213	0.721331	0.530937	1.45136	1.2909
Gln	CAG	73751	134006	74227	56372	138864	141419	113269	99160		Gln	CAG	1.77916	0.856947	1.5674	0.587859	1.54903	0.575286	1.56657	0.582351	1.37767	0.503506	3.63029	3.34467	3.7925	3.42271
	CAA	125457	232938	127461	111959	47702	49506	19606	28406			CAA	2.07616	1	2.66628	1	2.69262	1	2.69008	1	2.73615	1	1.24706	1.17086	0.656453	0.980491
Arg	AGG	12241	23588	13735	11184	7522	4824	13279	9340		Arg	AGG	0.122094	0.0505407	0.260153	0.139667	0.272663	0.149968	0.289879	0.156186	0.273324	0.14034	0.196646	0.114092	0.444611	0.322389
	AGA	32301	62329	34088	30537	3887	3198	5230	5023			AGA	0.238509	0.0987306	0.686479	0.368548	0.720484	0.396276	0.719432	0.387628	0.746289	0.383188	0.101617	0.0756353	0.175112	0.173379
	CGG	16639	30154	16993	14412	38470	36888	55206	42238			CGG	0.353788	0.14645	0.353621	0.189848	0.348561	0.191713	0.35864	0.193234	0.352213	0.180846	1.00571	0.872431	1.84842	1.45793
	CGA	59077	107625	60298	53305	30465	39956	16286	25041			CGA	1.19482	0.494593	1.25554	0.674056	1.24408	0.684259	1.2726	0.685672	1.30271	0.668888	0.796439	0.944992	0.545292	0.864341
	CGU	87644	157287	87940	79692	74437	81032	37202	50442			CGU	2.41576	1	1.86266	1	1.81814	1	1.85599	1	1.94758	1	1.94599	1.91647	1.24561	1.74111
	CGC	33311	58779	32881	28844	150473	197115	105429	83053			CGC	0.912581	0.377762	0.707944	0.380072	0.679449	0.373705	0.693958	0.373903	0.704914	0.361943	3.93378	4.66193	3.53	2.86674
Ser	AGU	126187	230268	128522	105379	44749	41872	29845	49209		Ser	AGU	1.65139	1	2.6818	1	2.66175	1	2.71247	1	2.57534	1	1.16986	0.990307	0.999278	1.69855
	AGC	54471	98180	52632	44529	134128	145222	84353	58523			AGC	0.879644	0.532669	1.15765	0.431669	1.1349	0.426373	1.11081	0.409517	1.08824	0.42256	3.50647	3.43462	2.82433	2.02004
	UCG	41845	75704	39197	34740	92211	121437	54044	46404			UCG	0.787648	0.47696	0.889314	0.331611	0.875091	0.328765	0.827258	0.304983	0.849005	0.329667	2.41065	2.87208	1.80951	1.60173
	UCA	102492	188595	104083	84842	27656	22731	16158	24796			UCA	1.3453	0.814649	2.17822	0.812223	2.18004	0.819024	2.19669	0.809846	2.07344	0.805113	0.723004	0.537607	0.541006	0.855884
	UCU	70763	128970	70871	61358	9599	7359	12034	14574			UCU	1.24479	0.753783	1.5039	0.560779	1.49081	0.560087	1.49574	0.551431	1.49952	0.58226	0.250944	0.174046	0.402925	0.503051
	UCC	26428	52046	30347	19166	12497	8295	26553	24412			UCC	0.647949	0.392366	0.561663	0.209435	0.601619	0.226024	0.640478	0.236123	0.468395	0.181877	0.326706	0.196183	0.889054	0.84263
Thr	ACG	53429	99990	52079	49113	164654	217420	93327	86204		Thr	ACG	1.1545	0.617933	1.1355	0.4379	1.15582	0.427532	1.09913	0.412034	1.20026	0.469868	4.30451	5.14216	3.1248	2.97551
	ACA	122012	233877	126395	104525	84842	79098	32516	43924			ACA	1.86832	1	2.59307	1	2.70347	1	2.66758	1	2.55447	1	2.218	1.87073	1.08871	1.51613
	ACU	76405	139646	77523	72607	13644	12924	13518	24430			ACU	1.31407	0.703343	1.6238	0.626209	1.61422	0.597092	1.63613	0.613339	1.77443	0.694638	0.356692	0.305663	0.452613	0.843251
	ACC	54620	104765	57246	43516	38702	43522	59521	53212			ACC	1.56621	0.838298	1.16082	0.447661	1.21102	0.447949	1.20818	0.452913	1.06348	0.416321	1.01178	1.02933	1.9929	1.83672
Trp	UGG	14698	28453	16005	13384	33117	38481	29506	28647		Trp	UGG	0.676911	1	0.31237	0.431609	0.328899	0.424558	0.337788	0.437738	0.327089	0.384355	0.865769	0.910107	0.987927	0.988809
	UGA	34054	67018	36563	34822	0	0	0	0			UGA	0.283939	0.419463	0.723735	1	0.774686	1	0.771667	1	0.851009	1	0	0	0	0
Tyr	UAU	81070	149029	74075	78056	20565	14466	12674	19498		Tyr	UAU	1.40834	0.774516	1.72295	1	1.72268	1	1.56336	0.960466	1.9076	1	0.537626	0.342133	0.424354	0.673013
	UAC	71232	134044	77124	60012	67696	82211	61496	55852			UAC	1.81835	1	1.51386	0.878648	1.54946	0.899449	1.62771	1	1.46662	0.768833	1.76976	1.94436	2.05902	1.92784
Val	GUG	87239	161526	90797	67534	158402	163363	105297	94475		Val	GUG	2.48447	1	1.85405	1	1.86714	1	1.91628	1	1.65045	0.850533	4.14106	3.86367	3.52558	3.261
	GUA	83516	154894	86237	79402	13587	12492	12482	19990			GUA	1.62811	0.655314	1.77493	0.957324	1.79048	0.958942	1.82004	0.949778	1.94049	1	0.355201	0.295446	0.417925	0.689995
	GUU	73444	131428	76602	72401	23683	17081	14716	20762			GUU	1.73033	0.696457	1.56087	0.841871	1.51923	0.813665	1.6167	0.843662	1.7694	0.911828	0.619139	0.403979	0.492725	0.716642
	GUC	40126	76456	40324	29830	88892	116656	74808	71573			GUC	1.18062	0.4752	0.85278	0.459955	0.883784	0.473336	0.851044	0.444112	0.729011	0.375683	2.32388	2.75901	2.50474	2.47049
-	ambiguous	0	880	974	515	0	1	0	0		-	ambiguous	0	-	0	-	0.0101723	-	0.0205564	-	0.012586	-	0	2.36508e-05	0	0
TOTAL		4705314	8650986	4738182	4091847	3825153	4228185	2986657	2897121		TOTAL		100	-	100	-	100	-	100	-	100	-	100	100	100	100

## Sheet: Table S7
Table S7. Orthologs of B. nonstop proteins in other Blastocrithidia species. Orthology was assigned in those cases where the B. nonstop protein and initial query were retrieved as reciprocal best blast hits (RBH). The relative frequency of stop codons was defined as a fraction of ifRCs among all codons for Glu and Trp (i.e., (UAA+UAG+UGA)/(GAA+UAA+GAG+UAG+UGG+UGA)).
protein ID	forward BLAST (against B. nonstop)			reverse BLAST (against initial Blastocrithidia)			RBH	B. nonstop abundance	codons						relative frequency of ifRCs
	subject ID	evalue	bitscore	subject ID	evalue	bitscore			GAA	GAG	TGG	TAA	TAG	TGA
Blastocrithidia nonstop
Bnon_00001	-	-	-	-	-	-	-	0	3	1	0	3	3	2	0.666667
Bnon_00002	-	-	-	-	-	-	-	0	6	6	0	9	3	5	0.586207
Bnon_00003	-	-	-	-	-	-	-	0	1	3	0	0	3	2	0.555556
Bnon_00004	-	-	-	-	-	-	-	0	48	22	0	56	37	4	0.580838
Bnon_00005	-	-	-	-	-	-	-	0	7	3	2	5	6	3	0.538462
Bnon_00006	-	-	-	-	-	-	-	0.019802	9	4	1	8	8	3	0.575758
Bnon_00007	-	-	-	-	-	-	-	0.049505	10	4	0	1	0	0	0.0666667
Bnon_00008	-	-	-	-	-	-	-	0.148515	16	11	6	9	9	6	0.421053
Bnon_00009	-	-	-	-	-	-	-	0	14	9	1	23	10	4	0.606557
Bnon_00010	-	-	-	-	-	-	-	0.049505	2	5	11	6	6	2	0.4375
Bnon_00011	-	-	-	-	-	-	-	0	4	3	1	2	5	0	0.466667
Bnon_00012	-	-	-	-	-	-	-	0	18	10	3	30	12	12	0.635294
Bnon_00013	-	-	-	-	-	-	-	0.039604	4	5	0	4	4	3	0.55
Bnon_00014	-	-	-	-	-	-	-	0	16	3	0	14	15	7	0.654545
Bnon_00015	-	-	-	-	-	-	-	0	0	0	1	0	2	0	0.666667
Bnon_00016	-	-	-	-	-	-	-	0	4	4	0	7	4	1	0.6
Bnon_00017	-	-	-	-	-	-	-	0	8	1	1	8	4	0	0.545455
Bnon_00018	-	-	-	-	-	-	-	0	17	4	1	21	7	18	0.676471
Bnon_00019	-	-	-	-	-	-	-	0.00990099	15	15	5	13	25	8	0.567901
Bnon_00020	-	-	-	-	-	-	-	0	11	11	2	24	11	3	0.612903
Bnon_00021	-	-	-	-	-	-	-	0	5	1	1	9	5	6	0.740741
Bnon_00022	-	-	-	-	-	-	-	0	3	2	1	1	2	5	0.571429
Bnon_00023	-	-	-	-	-	-	-	0	26	20	6	53	27	18	0.653333
Bnon_00024	-	-	-	-	-	-	-	0	1	3	1	3	9	2	0.736842
Bnon_00025	-	-	-	-	-	-	-	0.00990099	20	13	0	18	20	5	0.565789
Bnon_00026	-	-	-	-	-	-	-	0.0891089	17	14	1	4	14	1	0.372549
Bnon_00027	-	-	-	-	-	-	-	0	9	9	1	6	14	4	0.55814
Bnon_00028	-	-	-	-	-	-	-	0.0693069	9	5	0	4	9	1	0.5
Bnon_00029	-	-	-	-	-	-	-	0	10	7	0	16	10	2	0.622222
Bnon_00030	-	-	-	-	-	-	-	0	3	0	0	5	1	3	0.75
Bnon_00031	-	-	-	-	-	-	-	0	9	13	6	3	4	8	0.348837
Bnon_00032	-	-	-	-	-	-	-	0	9	2	0	27	15	16	0.84058
Bnon_00033	-	-	-	-	-	-	-	0.00990099	6	7	1	10	9	1	0.588235
Bnon_00034	-	-	-	-	-	-	-	0	9	5	2	7	16	7	0.652174
Bnon_00035	-	-	-	-	-	-	-	0	15	17	2	10	15	7	0.484848
Bnon_00036	-	-	-	-	-	-	-	0	20	19	0	5	8	3	0.290909
Bnon_00037	-	-	-	-	-	-	-	0	26	10	0	48	23	3	0.672727
Bnon_00038	-	-	-	-	-	-	-	0.0693069	25	17	4	23	16	1	0.465116
Bnon_00039	-	-	-	-	-	-	-	0.00990099	9	4	5	5	10	5	0.526316
Bnon_00040	-	-	-	-	-	-	-	0	8	6	1	9	5	3	0.53125
Bnon_00041	-	-	-	-	-	-	-	0	26	20	2	25	27	15	0.582609
Bnon_00042	-	-	-	-	-	-	-	0	6	7	3	8	8	2	0.529412
Bnon_00043	-	-	-	-	-	-	-	0	4	4	1	1	2	2	0.357143
Bnon_00044	-	-	-	-	-	-	-	0	10	7	4	6	5	10	0.5
Bnon_00045	-	-	-	-	-	-	-	0.029703	21	15	0	6	10	0	0.307692
Bnon_00046	-	-	-	-	-	-	-	0	8	11	1	9	4	6	0.487179
Bnon_00047	-	-	-	-	-	-	-	0	10	14	4	2	7	2	0.282051
Bnon_00048	-	-	-	-	-	-	-	0	9	9	0	19	12	3	0.653846
Bnon_00049	-	-	-	-	-	-	-	0	19	17	1	47	25	3	0.669643
Bnon_00050	-	-	-	-	-	-	-	0	5	2	0	15	6	3	0.774194
Bnon_00051	-	-	-	-	-	-	-	0	9	5	3	1	8	1	0.37037
Bnon_00052	-	-	-	-	-	-	-	0.049505	7	13	4	7	14	1	0.478261
Bnon_00053	-	-	-	-	-	-	-	0	5	2	1	8	4	1	0.619048
Bnon_00054	-	-	-	-	-	-	-	0.019802	6	8	2	0	6	1	0.304348
Bnon_00055	-	-	-	-	-	-	-	0	11	6	4	3	7	7	0.447368
Bnon_00056	-	-	-	-	-	-	-	0.019802	18	9	3	16	16	5	0.552239
Bnon_00057	-	-	-	-	-	-	-	0	1	0	0	0	0	0	0
Bnon_00058	-	-	-	-	-	-	-	0	1	0	0	0	0	0	0
Bnon_00059	-	-	-	-	-	-	-	0	3	0	1	9	8	2	0.826087
Bnon_00060	-	-	-	-	-	-	-	0	5	5	2	4	4	1	0.428571
Bnon_00061	-	-	-	-	-	-	-	0	6	2	1	6	5	1	0.571429
Bnon_00062	-	-	-	-	-	-	-	0	4	5	0	18	8	2	0.756757
Bnon_00063	-	-	-	-	-	-	-	0	19	11	6	9	6	15	0.454545
Bnon_00064	-	-	-	-	-	-	-	0	5	6	0	18	2	4	0.685714
Bnon_00065	-	-	-	-	-	-	-	0	5	0	0	13	9	4	0.83871
Bnon_00066	-	-	-	-	-	-	-	0.029703	5	1	0	5	10	0	0.714286
Bnon_00067	-	-	-	-	-	-	-	0	0	2	0	5	5	5	0.882353
Bnon_00068	-	-	-	-	-	-	-	0	4	3	0	13	10	0	0.766667
Bnon_00069	-	-	-	-	-	-	-	0.019802	2	5	0	0	2	0	0.222222
Bnon_00070	-	-	-	-	-	-	-	0	23	14	3	13	21	4	0.487179
Bnon_00071	-	-	-	-	-	-	-	0.00990099	3	3	1	1	5	1	0.5
Bnon_00072	-	-	-	-	-	-	-	0.019802	19	24	1	7	15	4	0.371429
Bnon_00073	-	-	-	-	-	-	-	0	15	8	2	7	16	3	0.509804
Bnon_00074	-	-	-	-	-	-	-	0.00990099	3	4	2	2	0	2	0.307692
Bnon_00075	-	-	-	-	-	-	-	0	6	5	5	8	7	1	0.5
Bnon_00076	-	-	-	-	-	-	-	0	14	14	2	16	12	4	0.516129
Bnon_00077	-	-	-	-	-	-	-	0.019802	9	6	0	2	2	0	0.210526
Bnon_00078	-	-	-	-	-	-	-	0	1	2	0	1	1	1	0.5
Bnon_00079	-	-	-	-	-	-	-	0.00990099	4	1	3	1	0	0	0.111111
Bnon_00080	-	-	-	-	-	-	-	0.029703	11	4	11	28	2	7	0.587302
Bnon_00081	-	-	-	-	-	-	-	0.0891089	5	8	2	2	6	0	0.347826
Bnon_00082	-	-	-	-	-	-	-	0.029703	9	7	1	1	7	2	0.37037
Bnon_00083	-	-	-	-	-	-	-	0.00990099	7	8	1	4	7	2	0.448276
Bnon_00084	-	-	-	-	-	-	-	0	25	22	3	43	33	11	0.635036
Bnon_00085	-	-	-	-	-	-	-	0	18	18	3	26	13	7	0.541176
Bnon_00086	-	-	-	-	-	-	-	0.0792079	13	17	4	11	14	2	0.442623
Bnon_00087	-	-	-	-	-	-	-	0	9	18	2	23	15	9	0.618421
Bnon_00088	-	-	-	-	-	-	-	0.039604	18	8	1	43	17	11	0.72449
Bnon_00089	-	-	-	-	-	-	-	0.0594059	11	9	3	0	2	0	0.08
Bnon_00090	-	-	-	-	-	-	-	0	10	7	2	18	10	6	0.641509
Bnon_00091	-	-	-	-	-	-	-	0	9	11	1	21	15	2	0.644068
Bnon_00092	-	-	-	-	-	-	-	0.019802	21	32	3	9	15	5	0.341176
Bnon_00093	-	-	-	-	-	-	-	0	10	8	1	14	7	6	0.586957
Bnon_00094	-	-	-	-	-	-	-	0	9	7	0	7	8	3	0.529412
Bnon_00095	-	-	-	-	-	-	-	0.019802	7	7	5	0	5	3	0.296296
Bnon_00096	-	-	-	-	-	-	-	0	8	6	1	1	4	7	0.444444
Bnon_00097	-	-	-	-	-	-	-	0	4	0	1	2	3	1	0.545455
Bnon_00098	-	-	-	-	-	-	-	0	5	4	0	1	5	2	0.470588
Bnon_00099	-	-	-	-	-	-	-	0	27	16	3	39	20	6	0.585586
Bnon_00100	-	-	-	-	-	-	-	0	7	6	0	6	6	7	0.59375
Bnon_00101	-	-	-	-	-	-	-	0.0693069	15	30	1	3	16	1	0.30303
Bnon_00102	-	-	-	-	-	-	-	0.029703	10	12	4	2	14	3	0.422222
Bnon_00103	-	-	-	-	-	-	-	0	2	0	1	0	4	1	0.625
Bnon_00104	-	-	-	-	-	-	-	0	1	0	0	0	1	2	0.75
Bnon_00105	-	-	-	-	-	-	-	0	20	13	1	28	8	6	0.552632
Bnon_00106	-	-	-	-	-	-	-	0	28	23	2	18	20	6	0.453608
Bnon_00107	-	-	-	-	-	-	-	0	3	1	1	0	0	0	0
Bnon_00108	-	-	-	-	-	-	-	0	20	15	0	23	13	2	0.520548
Bnon_00109	-	-	-	-	-	-	-	0.00990099	13	22	4	4	15	4	0.370968
Bnon_00110	-	-	-	-	-	-	-	0	7	6	4	6	5	2	0.433333
Bnon_00111	-	-	-	-	-	-	-	0.00990099	6	3	0	1	1	1	0.25
Bnon_00112	-	-	-	-	-	-	-	0	4	3	0	13	8	3	0.774194
Bnon_00113	-	-	-	-	-	-	-	0	29	14	2	61	48	18	0.738372
Bnon_00114	-	-	-	-	-	-	-	0	28	21	0	32	17	5	0.524272
Bnon_00115	-	-	-	-	-	-	-	0	13	6	3	11	7	4	0.5
Bnon_00116	-	-	-	-	-	-	-	0	3	13	1	3	4	0	0.291667
Bnon_00117	-	-	-	-	-	-	-	0	44	26	0	60	41	14	0.621622
Bnon_00118	-	-	-	-	-	-	-	0	9	12	2	9	6	6	0.477273
Bnon_00119	-	-	-	-	-	-	-	0	8	7	0	11	4	2	0.53125
Bnon_00120	-	-	-	-	-	-	-	0	14	6	1	15	15	11	0.66129
Bnon_00121	-	-	-	-	-	-	-	0	16	9	1	4	8	0	0.315789
Bnon_00122	-	-	-	-	-	-	-	0	16	18	3	26	30	5	0.622449
Bnon_00123	-	-	-	-	-	-	-	0	9	3	2	7	4	5	0.533333
Bnon_00124	-	-	-	-	-	-	-	0	10	1	1	3	4	4	0.478261
Bnon_00125	-	-	-	-	-	-	-	0	5	2	2	2	5	1	0.470588
Bnon_00126	-	-	-	-	-	-	-	0	4	2	4	0	1	0	0.0909091
Bnon_00127	-	-	-	-	-	-	-	0	3	2	4	0	2	1	0.25
Bnon_00128	-	-	-	-	-	-	-	0	18	13	7	63	32	20	0.751634
Bnon_00129	-	-	-	-	-	-	-	0.019802	32	27	1	41	30	9	0.571429
Bnon_00130	-	-	-	-	-	-	-	0	11	5	0	6	5	8	0.542857
Bnon_00131	-	-	-	-	-	-	-	0.00990099	18	26	1	17	20	9	0.505495
Bnon_00132	-	-	-	-	-	-	-	0	8	5	0	15	4	3	0.628571
Bnon_00133	-	-	-	-	-	-	-	0	21	14	3	27	18	9	0.586957
Bnon_00134	-	-	-	-	-	-	-	0	3	6	3	3	3	3	0.428571
Bnon_00135	-	-	-	-	-	-	-	0	15	5	2	17	8	3	0.56
Bnon_00136	-	-	-	-	-	-	-	0.00990099	23	16	1	48	29	12	0.689922
Bnon_00137	-	-	-	-	-	-	-	0.029703	7	9	0	1	5	1	0.304348
Bnon_00138	-	-	-	-	-	-	-	0	8	9	0	4	7	7	0.514286
Bnon_00139	-	-	-	-	-	-	-	0	20	11	1	17	7	2	0.448276
Bnon_00140	-	-	-	-	-	-	-	0	11	8	2	11	11	6	0.571429
Bnon_00141	-	-	-	-	-	-	-	0	1	0	2	0	0	3	0.5
Bnon_00142	-	-	-	-	-	-	-	0.00990099	1	2	1	0	3	1	0.5
Bnon_00143	-	-	-	-	-	-	-	0	18	7	0	13	10	5	0.528302
Bnon_00144	-	-	-	-	-	-	-	0	6	6	2	2	8	1	0.44
Bnon_00145	-	-	-	-	-	-	-	0	13	2	0	13	5	2	0.571429
Bnon_00146	-	-	-	-	-	-	-	0	28	16	4	60	30	12	0.68
Bnon_00147	-	-	-	-	-	-	-	0	3	3	0	6	5	1	0.666667
Bnon_00148	-	-	-	-	-	-	-	0.00990099	26	17	0	11	11	4	0.376812
Bnon_00149	-	-	-	-	-	-	-	0	14	5	7	35	17	18	0.729167
Bnon_00150	-	-	-	-	-	-	-	0	3	2	0	1	2	3	0.545455
Bnon_00151	-	-	-	-	-	-	-	0.00990099	35	35	1	41	37	7	0.544872
Bnon_00152	-	-	-	-	-	-	-	0	2	2	3	0	0	3	0.3
Bnon_00153	-	-	-	-	-	-	-	0	1	1	3	1	1	3	0.5
Bnon_00154	-	-	-	-	-	-	-	0.0792079	24	17	2	13	14	1	0.394366
Bnon_00155	-	-	-	-	-	-	-	0	21	9	1	20	11	4	0.530303
Bnon_00156	-	-	-	-	-	-	-	0	4	1	0	3	5	1	0.642857
Bnon_00157	-	-	-	-	-	-	-	0	14	12	0	10	4	5	0.422222
Bnon_00158	-	-	-	-	-	-	-	0.019802	102	124	9	89	96	18	0.46347
Bnon_00159	-	-	-	-	-	-	-	0	21	20	1	14	12	3	0.408451
Bnon_00160	-	-	-	-	-	-	-	0	13	3	0	9	3	3	0.483871
Bnon_00161	-	-	-	-	-	-	-	0	35	15	5	41	22	13	0.580153
Bnon_00162	-	-	-	-	-	-	-	0	26	11	2	25	13	2	0.506329
Bnon_00163	-	-	-	-	-	-	-	0	8	3	0	12	9	0	0.65625
Bnon_00164	-	-	-	-	-	-	-	0	10	6	0	3	4	1	0.333333
Bnon_00165	-	-	-	-	-	-	-	0	20	15	2	18	24	6	0.564706
Bnon_00166	-	-	-	-	-	-	-	0	8	9	1	5	11	2	0.5
Bnon_00167	-	-	-	-	-	-	-	0.019802	7	16	2	4	5	1	0.285714
Bnon_00168	-	-	-	-	-	-	-	0	18	15	0	16	14	2	0.492308
Bnon_00169	-	-	-	-	-	-	-	0	8	4	0	4	5	2	0.478261
Bnon_00170	-	-	-	-	-	-	-	0	5	2	0	1	5	1	0.5
Bnon_00171	-	-	-	-	-	-	-	0	36	26	8	67	54	17	0.663462
Bnon_00172	-	-	-	-	-	-	-	0.00990099	5	6	0	2	2	0	0.266667
Bnon_00173	-	-	-	-	-	-	-	0	2	0	0	1	1	1	0.6
Bnon_00174	-	-	-	-	-	-	-	0	25	14	16	71	29	94	0.779116
Bnon_00175	-	-	-	-	-	-	-	0	3	4	3	2	4	7	0.565217
Bnon_00176	-	-	-	-	-	-	-	0	4	3	2	3	2	10	0.625
Bnon_00177	-	-	-	-	-	-	-	0	14	4	0	21	10	4	0.660377
Bnon_00178	-	-	-	-	-	-	-	0	17	16	0	16	14	2	0.492308
Bnon_00179	-	-	-	-	-	-	-	0	8	4	0	4	5	2	0.478261
Bnon_00180	-	-	-	-	-	-	-	0	10	6	0	12	20	5	0.698113
Bnon_00181	-	-	-	-	-	-	-	0	3	4	1	9	7	1	0.68
Bnon_00182	-	-	-	-	-	-	-	0.019802	9	7	2	2	3	1	0.25
Bnon_00183	-	-	-	-	-	-	-	0	17	11	2	14	5	4	0.433962
Bnon_00184	-	-	-	-	-	-	-	0	4	4	3	5	2	3	0.47619
Bnon_00185	-	-	-	-	-	-	-	0	16	5	0	20	12	8	0.655738
Bnon_00186	-	-	-	-	-	-	-	0	6	7	1	15	9	4	0.666667
Bnon_00187	-	-	-	-	-	-	-	0	10	6	0	22	12	6	0.714286
Bnon_00188	-	-	-	-	-	-	-	0	20	11	0	24	19	5	0.607595
Bnon_00189	-	-	-	-	-	-	-	0	4	8	1	5	5	2	0.48
Bnon_00190	-	-	-	-	-	-	-	0	23	7	2	23	12	7	0.567568
Bnon_00191	-	-	-	-	-	-	-	0	11	6	3	23	18	8	0.710145
Bnon_00192	-	-	-	-	-	-	-	0	19	10	0	14	18	3	0.546875
Bnon_00193	-	-	-	-	-	-	-	0	14	3	0	7	5	1	0.433333
Bnon_00194	-	-	-	-	-	-	-	0	6	6	1	4	6	1	0.458333
Bnon_00195	-	-	-	-	-	-	-	0	13	17	2	2	5	0	0.179487
Bnon_00196	-	-	-	-	-	-	-	0	54	57	5	56	46	27	0.526531
Bnon_00197	-	-	-	-	-	-	-	0	27	22	2	40	24	13	0.601562
Bnon_00198	-	-	-	-	-	-	-	0	1	4	1	3	3	2	0.571429
Bnon_00199	-	-	-	-	-	-	-	0	11	11	1	3	6	0	0.28125
Bnon_00200	-	-	-	-	-	-	-	0	31	25	3	39	39	17	0.616883
Bnon_00201	-	-	-	-	-	-	-	0	3	2	0	1	0	0	0.166667
Bnon_00202	-	-	-	-	-	-	-	0	48	20	1	100	35	19	0.690583
Bnon_00203	-	-	-	-	-	-	-	0	16	17	6	10	10	6	0.4
Bnon_00204	-	-	-	-	-	-	-	0	33	16	3	36	24	8	0.566667
Bnon_00205	-	-	-	-	-	-	-	0	36	19	3	45	28	14	0.6
Bnon_00206	-	-	-	-	-	-	-	0	6	4	2	7	11	4	0.647059
Bnon_00207	-	-	-	-	-	-	-	0	6	2	0	9	8	4	0.724138
Bnon_00208	-	-	-	-	-	-	-	0	14	6	1	26	10	2	0.644068
Bnon_00209	-	-	-	-	-	-	-	0.00990099	12	9	3	3	12	4	0.44186
Bnon_00210	-	-	-	-	-	-	-	0.019802	7	3	0	1	3	3	0.411765
Bnon_00211	-	-	-	-	-	-	-	0.00990099	7	4	2	1	3	1	0.277778
Bnon_00212	-	-	-	-	-	-	-	0	3	2	1	12	13	4	0.828571
Bnon_00213	-	-	-	-	-	-	-	0	12	5	0	4	4	6	0.451613
Bnon_00214	-	-	-	-	-	-	-	0	33	9	4	40	32	15	0.654135
Bnon_00215	-	-	-	-	-	-	-	0	35	10	1	35	26	5	0.589286
Bnon_00216	-	-	-	-	-	-	-	0	3	5	0	11	9	1	0.724138
Bnon_00217	-	-	-	-	-	-	-	0	9	14	3	0	9	5	0.35
Bnon_00218	-	-	-	-	-	-	-	0	9	2	1	4	6	3	0.52
Bnon_00219	-	-	-	-	-	-	-	0	1	0	0	5	0	4	0.9
Bnon_00220	-	-	-	-	-	-	-	0	11	17	5	24	25	5	0.62069
Bnon_00221	-	-	-	-	-	-	-	0.366337	22	22	2	0	4	0	0.08
Bnon_00222	-	-	-	-	-	-	-	0.346535	22	22	2	0	4	0	0.08
Bnon_00223	-	-	-	-	-	-	-	0	9	2	0	7	11	3	0.65625
Bnon_00224	-	-	-	-	-	-	-	0	25	37	0	28	16	3	0.431193
Bnon_00225	-	-	-	-	-	-	-	0	11	8	1	16	11	3	0.6
Bnon_00226	-	-	-	-	-	-	-	0.049505	6	1	3	1	3	0	0.285714
Bnon_00227	-	-	-	-	-	-	-	0	12	6	2	3	10	0	0.393939
Bnon_00228	-	-	-	-	-	-	-	0	4	0	0	3	5	0	0.666667
Bnon_00229	-	-	-	-	-	-	-	0	41	17	1	32	16	2	0.458716
Bnon_00230	-	-	-	-	-	-	-	0	10	13	0	18	11	3	0.581818
Bnon_00231	-	-	-	-	-	-	-	0	3	3	0	0	3	1	0.4
Bnon_00232	-	-	-	-	-	-	-	0	9	7	1	8	11	1	0.540541
Bnon_00233	-	-	-	-	-	-	-	0	2	11	1	3	8	1	0.461538
Bnon_00234	-	-	-	-	-	-	-	0	2	1	1	0	1	5	0.6
Bnon_00235	-	-	-	-	-	-	-	0	3	7	0	10	14	2	0.722222
Bnon_00236	-	-	-	-	-	-	-	0	1	4	0	4	5	2	0.6875
Bnon_00237	-	-	-	-	-	-	-	0	16	22	3	30	16	2	0.539326
Bnon_00238	-	-	-	-	-	-	-	0	24	23	3	22	15	2	0.438202
Bnon_00239	-	-	-	-	-	-	-	0	24	15	1	21	13	6	0.5
Bnon_00240	-	-	-	-	-	-	-	0.049505	9	14	0	0	9	0	0.28125
Bnon_00241	-	-	-	-	-	-	-	0	4	3	4	2	4	1	0.388889
Bnon_00242	-	-	-	-	-	-	-	0	10	1	1	3	6	4	0.52
Bnon_00243	-	-	-	-	-	-	-	0	8	7	0	4	6	3	0.464286
Bnon_00244	-	-	-	-	-	-	-	0	6	3	1	1	5	5	0.52381
Bnon_00245	-	-	-	-	-	-	-	0	5	8	2	2	3	1	0.285714
Bnon_00246	-	-	-	-	-	-	-	0	2	7	1	4	6	8	0.642857
Bnon_00247	-	-	-	-	-	-	-	0	10	18	0	3	6	3	0.3
Bnon_00248	-	-	-	-	-	-	-	0	31	42	2	40	38	2	0.516129
Bnon_00249	-	-	-	-	-	-	-	0.00990099	0	1	1	0	0	0	0
Bnon_00250	-	-	-	-	-	-	-	0.049505	3	4	1	0	0	0	0
Bnon_00251	-	-	-	-	-	-	-	0	7	6	1	8	8	2	0.5625
Bnon_00252	-	-	-	-	-	-	-	0	6	9	0	15	8	3	0.634146
Bnon_00253	-	-	-	-	-	-	-	0	0	1	1	3	1	1	0.714286
Bnon_00254	-	-	-	-	-	-	-	0	8	12	0	11	11	11	0.622642
Bnon_00255	-	-	-	-	-	-	-	0	8	10	1	7	7	5	0.5
Bnon_00256	-	-	-	-	-	-	-	0.19802	11	14	4	2	7	2	0.275
Bnon_00257	-	-	-	-	-	-	-	0	4	10	1	5	14	4	0.605263
Bnon_00258	-	-	-	-	-	-	-	0	0	1	0	1	0	1	0.666667
Bnon_00259	-	-	-	-	-	-	-	0	4	7	0	1	7	3	0.5
Bnon_00260	-	-	-	-	-	-	-	0	1	3	1	1	3	2	0.545455
Bnon_00261	-	-	-	-	-	-	-	0	33	33	8	27	7	3	0.333333
Bnon_00262	-	-	-	-	-	-	-	0	3	7	3	0	4	2	0.315789
Bnon_00263	-	-	-	-	-	-	-	0.247525	7	10	4	1	0	0	0.0454545
Bnon_00264	-	-	-	-	-	-	-	0	11	4	0	12	14	0	0.634146
Bnon_00265	-	-	-	-	-	-	-	0	1	3	0	1	1	0	0.333333
Bnon_00266	-	-	-	-	-	-	-	0	20	17	2	26	28	12	0.628571
Bnon_00267	-	-	-	-	-	-	-	0	7	4	0	3	6	3	0.521739
Bnon_00268	-	-	-	-	-	-	-	0	1	3	0	5	8	1	0.777778
Bnon_00269	-	-	-	-	-	-	-	0	12	13	0	14	12	3	0.537037
Bnon_00270	-	-	-	-	-	-	-	0.0792079	21	24	6	0	3	2	0.0892857
Bnon_00271	-	-	-	-	-	-	-	0	15	12	0	16	9	4	0.517857
Bnon_00272	-	-	-	-	-	-	-	0	29	31	7	25	33	20	0.537931
Bnon_00273	-	-	-	-	-	-	-	0	9	9	1	16	14	6	0.654545
Bnon_00274	-	-	-	-	-	-	-	0.00990099	4	7	0	2	5	0	0.388889
Bnon_00275	-	-	-	-	-	-	-	0.0693069	22	18	2	5	9	0	0.25
Bnon_00276	-	-	-	-	-	-	-	0	20	10	0	23	13	3	0.565217
Bnon_00277	-	-	-	-	-	-	-	0	7	10	1	2	8	5	0.454545
Bnon_00278	-	-	-	-	-	-	-	0	10	7	3	6	2	2	0.333333
Bnon_00279	-	-	-	-	-	-	-	0.039604	19	33	15	4	20	8	0.323232
Bnon_00280	-	-	-	-	-	-	-	0	5	6	2	9	2	2	0.5
Bnon_00281	-	-	-	-	-	-	-	0	0	0	0	4	1	0	1
Bnon_00282	-	-	-	-	-	-	-	0.049505	4	1	0	1	1	0	0.285714
Bnon_00283	-	-	-	-	-	-	-	0	9	7	4	2	4	4	0.333333
Bnon_00284	-	-	-	-	-	-	-	0	22	25	0	10	29	0	0.453488
Bnon_00285	-	-	-	-	-	-	-	0	8	4	0	2	1	0	0.2
Bnon_00286	-	-	-	-	-	-	-	0.0693069	7	6	2	6	7	1	0.482759
Bnon_00287	-	-	-	-	-	-	-	0.049505	0	1	0	0	0	0	0
Bnon_00288	-	-	-	-	-	-	-	0	7	7	2	12	10	6	0.636364
Bnon_00289	-	-	-	-	-	-	-	0	2	3	2	0	4	3	0.5
Bnon_00290	-	-	-	-	-	-	-	0	2	1	3	0	3	2	0.454545
Bnon_00291	-	-	-	-	-	-	-	0	3	2	0	11	6	4	0.807692
Bnon_00292	-	-	-	-	-	-	-	0	17	3	1	35	16	7	0.734177
Bnon_00293	-	-	-	-	-	-	-	0.118812	5	2	5	1	1	0	0.142857
Bnon_00294	-	-	-	-	-	-	-	0.118812	5	2	5	1	1	0	0.142857
Bnon_00295	-	-	-	-	-	-	-	0.0594059	5	3	2	0	6	0	0.375
Bnon_00296	-	-	-	-	-	-	-	0.00990099	13	6	0	8	5	4	0.472222
Bnon_00297	-	-	-	-	-	-	-	0	20	17	9	41	37	15	0.669065
Bnon_00298	-	-	-	-	-	-	-	0.118812	20	23	3	0	7	0	0.132075
Bnon_00299	-	-	-	-	-	-	-	0.039604	5	11	2	2	6	2	0.357143
Bnon_00300	-	-	-	-	-	-	-	0	8	13	2	5	2	4	0.323529
Bnon_00301	-	-	-	-	-	-	-	0	18	14	2	6	20	5	0.476923
Bnon_00302	-	-	-	-	-	-	-	0.00990099	2	4	3	0	2	9	0.55
Bnon_00303	-	-	-	-	-	-	-	0	9	4	0	6	10	1	0.566667
Bnon_00304	-	-	-	-	-	-	-	0.0594059	4	7	0	0	2	1	0.214286
Bnon_00305	-	-	-	-	-	-	-	0.019802	10	13	1	3	14	3	0.454545
Bnon_00306	-	-	-	-	-	-	-	0.029703	17	26	2	8	26	1	0.4375
Bnon_00307	-	-	-	-	-	-	-	0	5	12	1	1	9	3	0.419355
Bnon_00308	-	-	-	-	-	-	-	0.118812	5	9	3	0	2	0	0.105263
Bnon_00309	-	-	-	-	-	-	-	0.188119	32	20	5	1	4	0	0.0806452
Bnon_00310	-	-	-	-	-	-	-	0	8	6	0	7	7	0	0.5
Bnon_00311	-	-	-	-	-	-	-	0	13	7	2	15	7	8	0.576923
Bnon_00312	-	-	-	-	-	-	-	0.029703	5	4	0	0	1	0	0.1
Bnon_00313	-	-	-	-	-	-	-	0	53	32	3	50	47	12	0.553299
Bnon_00314	-	-	-	-	-	-	-	0	16	9	0	12	11	3	0.509804
Bnon_00315	-	-	-	-	-	-	-	0.00990099	1	0	3	0	1	0	0.2
Bnon_00316	-	-	-	-	-	-	-	0	10	10	6	4	9	13	0.5
Bnon_00317	-	-	-	-	-	-	-	0.0594059	11	17	2	5	5	5	0.333333
Bnon_00318	-	-	-	-	-	-	-	0.0990099	27	27	2	3	8	0	0.164179
Bnon_00319	-	-	-	-	-	-	-	0	4	2	1	4	4	0	0.533333
Bnon_00320	-	-	-	-	-	-	-	0	1	3	2	1	1	1	0.333333
Bnon_00321	-	-	-	-	-	-	-	0.049505	2	4	6	0	0	0	0
Bnon_00322	-	-	-	-	-	-	-	0.029703	20	15	3	10	16	0	0.40625
Bnon_00323	-	-	-	-	-	-	-	0	10	1	5	26	1	10	0.698113
Bnon_00324	-	-	-	-	-	-	-	0	3	3	0	5	3	0	0.571429
Bnon_00325	-	-	-	-	-	-	-	0.00990099	17	13	1	13	19	4	0.537313
Bnon_00326	-	-	-	-	-	-	-	0.049505	8	9	0	0	2	0	0.105263
Bnon_00327	-	-	-	-	-	-	-	0.0594059	2	3	0	0	0	0	0
Bnon_00328	-	-	-	-	-	-	-	0	22	9	0	12	10	1	0.425926
Bnon_00329	-	-	-	-	-	-	-	0	25	22	3	32	18	3	0.514563
Bnon_00330	-	-	-	-	-	-	-	0	7	11	1	52	15	1	0.781609
Bnon_00331	-	-	-	-	-	-	-	0	8	5	0	0	5	1	0.315789
Bnon_00332	-	-	-	-	-	-	-	0.0990099	11	13	7	2	5	0	0.184211
Bnon_00333	-	-	-	-	-	-	-	0	16	12	2	19	9	7	0.538462
Bnon_00334	-	-	-	-	-	-	-	0	4	6	5	1	5	4	0.4
Bnon_00335	-	-	-	-	-	-	-	0.0891089	6	11	3	0	1	2	0.130435
Bnon_00336	-	-	-	-	-	-	-	0	10	18	0	16	22	9	0.626667
Bnon_00337	-	-	-	-	-	-	-	0	3	8	0	2	5	3	0.47619
Bnon_00338	-	-	-	-	-	-	-	0	5	11	2	6	9	4	0.513514
Bnon_00339	-	-	-	-	-	-	-	0	8	12	2	5	5	0	0.3125
Bnon_00340	-	-	-	-	-	-	-	0	1	3	0	10	8	2	0.833333
Bnon_00341	-	-	-	-	-	-	-	0	18	14	2	13	17	3	0.492537
Bnon_00342	-	-	-	-	-	-	-	0	20	26	3	16	19	5	0.449438
Bnon_00343	-	-	-	-	-	-	-	0.049505	8	14	1	4	13	4	0.477273
Bnon_00344	-	-	-	-	-	-	-	0	19	20	2	13	17	6	0.467532
Bnon_00345	-	-	-	-	-	-	-	0.0693069	4	8	0	5	6	2	0.52
Bnon_00346	-	-	-	-	-	-	-	0.0792079	26	43	1	13	19	4	0.339623
Bnon_00347	-	-	-	-	-	-	-	0	4	9	1	5	8	4	0.548387
Bnon_00348	-	-	-	-	-	-	-	0.0891089	2	6	1	0	1	0	0.1
Bnon_00349	-	-	-	-	-	-	-	0	17	9	2	11	11	1	0.45098
Bnon_00350	-	-	-	-	-	-	-	0	4	7	0	7	7	2	0.592593
Bnon_00351	-	-	-	-	-	-	-	0.029703	11	12	12	1	3	2	0.146341
Bnon_00352	-	-	-	-	-	-	-	0.0891089	9	16	1	8	15	0	0.469388
Bnon_00353	-	-	-	-	-	-	-	0	30	17	0	39	28	8	0.614754
Bnon_00354	-	-	-	-	-	-	-	0.00990099	5	5	2	2	5	2	0.428571
Bnon_00355	-	-	-	-	-	-	-	0	2	5	0	1	4	0	0.416667
Bnon_00356	-	-	-	-	-	-	-	0	6	15	2	4	12	0	0.410256
Bnon_00357	-	-	-	-	-	-	-	0	27	28	0	29	34	4	0.54918
Bnon_00358	-	-	-	-	-	-	-	0.148515	14	10	6	8	11	1	0.4
Bnon_00359	-	-	-	-	-	-	-	0	6	3	0	6	1	3	0.526316
Bnon_00360	-	-	-	-	-	-	-	0	6	3	0	6	1	3	0.526316
Bnon_00361	-	-	-	-	-	-	-	0	4	4	0	7	2	3	0.6
Bnon_00362	-	-	-	-	-	-	-	0	6	2	0	6	1	3	0.555556
Bnon_00363	-	-	-	-	-	-	-	0	7	2	0	4	3	1	0.470588
Bnon_00364	-	-	-	-	-	-	-	0	10	18	8	10	23	9	0.538462
Bnon_00365	-	-	-	-	-	-	-	0	9	14	0	9	15	3	0.54
Bnon_00366	-	-	-	-	-	-	-	0	15	27	2	12	22	2	0.45
Bnon_00367	-	-	-	-	-	-	-	0.0990099	22	37	1	6	19	2	0.310345
Bnon_00368	-	-	-	-	-	-	-	0	35	22	4	53	24	2	0.564286
Bnon_00369	-	-	-	-	-	-	-	0.0891089	15	9	3	9	7	3	0.413043
Bnon_00370	-	-	-	-	-	-	-	0.00990099	7	6	0	4	6	1	0.458333
Bnon_00371	-	-	-	-	-	-	-	0	10	2	0	14	6	10	0.714286
Bnon_00372	-	-	-	-	-	-	-	0	3	5	2	3	3	2	0.444444
Bnon_00373	-	-	-	-	-	-	-	0.0594059	17	17	1	8	12	3	0.396552
Bnon_00374	-	-	-	-	-	-	-	0.0693069	14	21	10	4	10	5	0.296875
Bnon_00375	-	-	-	-	-	-	-	0	10	13	2	10	3	2	0.375
Bnon_00376	-	-	-	-	-	-	-	0	9	14	0	0	10	3	0.361111
Bnon_00377	-	-	-	-	-	-	-	0	38	24	3	55	43	11	0.626437
Bnon_00378	-	-	-	-	-	-	-	0	2	3	0	3	1	1	0.5
Bnon_00379	-	-	-	-	-	-	-	0	11	2	2	20	14	4	0.716981
Bnon_00380	-	-	-	-	-	-	-	0	24	28	4	38	32	17	0.608392
Bnon_00381	-	-	-	-	-	-	-	0.049505	3	5	2	0	0	0	0
Bnon_00382	-	-	-	-	-	-	-	0	4	2	0	2	5	0	0.538462
Bnon_00383	-	-	-	-	-	-	-	0	1	7	0	0	2	0	0.2
Bnon_00384	-	-	-	-	-	-	-	0	7	2	1	1	1	1	0.230769
Bnon_00385	-	-	-	-	-	-	-	0.029703	27	33	2	1	7	0	0.114286
Bnon_00386	-	-	-	-	-	-	-	0	25	15	2	33	13	4	0.543478
Bnon_00387	-	-	-	-	-	-	-	0	15	9	0	5	9	2	0.4
Bnon_00388	-	-	-	-	-	-	-	0.019802	3	4	5	0	2	1	0.2
Bnon_00389	-	-	-	-	-	-	-	0	7	12	0	7	10	2	0.5
Bnon_00390	-	-	-	-	-	-	-	0	29	23	2	69	50	5	0.696629
Bnon_00391	-	-	-	-	-	-	-	0.128713	39	33	10	5	11	3	0.188119
Bnon_00392	-	-	-	-	-	-	-	0	19	11	1	23	10	5	0.550725
Bnon_00393	-	-	-	-	-	-	-	0.039604	6	9	4	2	6	2	0.344828
Bnon_00394	-	-	-	-	-	-	-	0	20	5	0	22	9	4	0.583333
Bnon_00395	-	-	-	-	-	-	-	0.00990099	2	10	10	3	1	1	0.185185
Bnon_00396	-	-	-	-	-	-	-	0	36	25	4	77	43	10	0.666667
Bnon_00397	-	-	-	-	-	-	-	0	25	17	0	9	9	0	0.3
Bnon_00398	-	-	-	-	-	-	-	0	2	1	1	1	2	0	0.428571
Bnon_00399	-	-	-	-	-	-	-	0	34	27	2	28	35	6	0.522727
Bnon_00400	-	-	-	-	-	-	-	0.039604	6	1	1	1	0	0	0.111111
Bnon_00401	-	-	-	-	-	-	-	0.039604	8	0	1	0	0	0	0
Bnon_00402	-	-	-	-	-	-	-	0.039604	8	0	2	1	0	1	0.166667
Bnon_00403	-	-	-	-	-	-	-	0.00990099	10	14	6	13	12	5	0.5
Bnon_00404	-	-	-	-	-	-	-	0	45	45	3	43	33	17	0.5
Bnon_00405	-	-	-	-	-	-	-	0	9	11	1	10	11	3	0.533333
Bnon_00406	-	-	-	-	-	-	-	0	12	11	0	8	7	1	0.410256
Bnon_00407	-	-	-	-	-	-	-	0	30	14	2	31	22	6	0.561905
Bnon_00408	-	-	-	-	-	-	-	0	10	6	0	10	5	1	0.5
Bnon_00409	-	-	-	-	-	-	-	0	57	56	4	51	57	11	0.504237
Bnon_00410	-	-	-	-	-	-	-	0.118812	2	6	0	0	2	0	0.2
Bnon_00411	-	-	-	-	-	-	-	0.049505	8	17	0	7	8	0	0.375
Bnon_00412	-	-	-	-	-	-	-	0	6	10	1	8	9	3	0.540541
Bnon_00413	-	-	-	-	-	-	-	0	7	5	0	1	4	2	0.368421
Bnon_00414	-	-	-	-	-	-	-	0	12	10	1	4	1	5	0.30303
Bnon_00415	-	-	-	-	-	-	-	0	17	11	1	21	8	6	0.546875
Bnon_00416	-	-	-	-	-	-	-	0	7	4	2	10	4	8	0.628571
Bnon_00417	-	-	-	-	-	-	-	0	10	1	1	9	8	9	0.684211
Bnon_00418	-	-	-	-	-	-	-	0	7	2	1	12	5	12	0.74359
Bnon_00419	-	-	-	-	-	-	-	0	5	2	5	9	6	4	0.612903
Bnon_00420	-	-	-	-	-	-	-	0	4	7	0	4	6	6	0.592593
Bnon_00421	-	-	-	-	-	-	-	0	4	2	1	6	6	2	0.666667
Bnon_00422	-	-	-	-	-	-	-	0	2	3	3	3	1	13	0.68
Bnon_00423	-	-	-	-	-	-	-	0	13	13	3	11	10	4	0.462963
Bnon_00424	-	-	-	-	-	-	-	0.00990099	21	7	2	10	8	4	0.423077
Bnon_00425	-	-	-	-	-	-	-	0	25	10	0	31	14	8	0.602273
Bnon_00426	-	-	-	-	-	-	-	0	18	4	1	38	10	5	0.697368
Bnon_00427	-	-	-	-	-	-	-	0	3	1	1	3	0	2	0.5
Bnon_00428	-	-	-	-	-	-	-	0	4	1	2	7	2	2	0.611111
Bnon_00429	-	-	-	-	-	-	-	0	24	4	1	57	17	6	0.733945
Bnon_00430	-	-	-	-	-	-	-	0	16	2	1	21	6	9	0.654545
Bnon_00431	-	-	-	-	-	-	-	0	14	6	5	8	9	1	0.418605
Bnon_00432	-	-	-	-	-	-	-	0.00990099	22	11	1	36	15	6	0.626374
Bnon_00433	-	-	-	-	-	-	-	0	16	5	0	46	9	9	0.752941
Bnon_00434	-	-	-	-	-	-	-	0	11	1	1	23	11	0	0.723404
Bnon_00435	-	-	-	-	-	-	-	0.0594059	18	14	0	9	10	1	0.384615
Bnon_00436	-	-	-	-	-	-	-	0	21	6	2	39	21	11	0.71
Bnon_00437	-	-	-	-	-	-	-	0.00990099	15	19	1	26	19	2	0.573171
Bnon_00438	-	-	-	-	-	-	-	0	7	5	3	7	6	7	0.571429
Bnon_00439	-	-	-	-	-	-	-	0.049505	11	14	3	5	8	2	0.348837
Bnon_00440	-	-	-	-	-	-	-	0.00990099	124	81	5	129	63	17	0.498807
Bnon_00441	-	-	-	-	-	-	-	0.158416	29	30	0	3	4	0	0.106061
Bnon_00442	-	-	-	-	-	-	-	0	10	15	2	13	11	0	0.470588
Bnon_00443	-	-	-	-	-	-	-	0	18	7	0	25	12	2	0.609375
Bnon_00444	-	-	-	-	-	-	-	0	20	12	2	40	20	5	0.656566
Bnon_00445	-	-	-	-	-	-	-	0	3	2	0	3	3	1	0.583333
Bnon_00446	-	-	-	-	-	-	-	0	1	5	1	1	3	0	0.363636
Bnon_00447	-	-	-	-	-	-	-	0	6	7	0	6	5	4	0.535714
Bnon_00448	-	-	-	-	-	-	-	0	26	11	4	39	21	7	0.62037
Bnon_00449	-	-	-	-	-	-	-	0	21	9	2	55	30	11	0.75
Bnon_00450	-	-	-	-	-	-	-	0	10	13	3	6	5	5	0.380952
Bnon_00451	-	-	-	-	-	-	-	0	0	3	0	2	1	2	0.625
Bnon_00452	-	-	-	-	-	-	-	0	2	4	0	0	1	1	0.25
Bnon_00453	-	-	-	-	-	-	-	0.049505	2	8	0	1	6	2	0.473684
Bnon_00454	-	-	-	-	-	-	-	0.0891089	4	10	0	4	6	0	0.416667
Bnon_00455	-	-	-	-	-	-	-	0	12	4	1	37	17	7	0.782051
Bnon_00456	-	-	-	-	-	-	-	0	1	1	0	0	0	0	0
Bnon_00457	-	-	-	-	-	-	-	0	10	12	8	34	5	19	0.659091
Bnon_00458	-	-	-	-	-	-	-	0	25	13	6	11	9	14	0.435897
Bnon_00459	-	-	-	-	-	-	-	0	6	3	4	1	2	5	0.380952
Bnon_00460	-	-	-	-	-	-	-	0	1	0	0	0	0	0	0
Bnon_00461	-	-	-	-	-	-	-	0.00990099	13	8	2	14	11	3	0.54902
Bnon_00462	-	-	-	-	-	-	-	0	8	12	0	3	10	1	0.411765
Bnon_00463	-	-	-	-	-	-	-	0.0891089	7	8	4	1	6	1	0.296296
Bnon_00464	-	-	-	-	-	-	-	0	78	29	5	86	44	23	0.577358
Bnon_00465	-	-	-	-	-	-	-	0.0594059	12	7	6	2	2	3	0.21875
Bnon_00466	-	-	-	-	-	-	-	0.0594059	11	7	6	2	2	3	0.225806
Bnon_00467	-	-	-	-	-	-	-	0.0594059	4	3	1	0	0	0	0
Bnon_00468	-	-	-	-	-	-	-	0.0594059	3	5	2	0	2	1	0.230769
Bnon_00469	-	-	-	-	-	-	-	0.0594059	4	3	1	0	0	0	0
Bnon_00470	-	-	-	-	-	-	-	0.0594059	4	3	1	0	0	0	0
Bnon_00471	-	-	-	-	-	-	-	0.029703	4	3	1	1	0	0	0.111111
Bnon_00472	-	-	-	-	-	-	-	0.0594059	4	3	1	0	1	0	0.111111
Bnon_00473	-	-	-	-	-	-	-	0	39	18	8	64	35	31	0.666667
Bnon_00474	-	-	-	-	-	-	-	0	29	11	3	25	8	11	0.505747
Bnon_00475	-	-	-	-	-	-	-	0	36	13	6	64	45	31	0.717949
Bnon_00476	-	-	-	-	-	-	-	0	8	4	0	5	9	2	0.571429
Bnon_00477	-	-	-	-	-	-	-	0	8	5	2	7	8	4	0.558824
Bnon_00478	-	-	-	-	-	-	-	0	44	35	2	47	31	7	0.512048
Bnon_00479	-	-	-	-	-	-	-	0.00990099	4	0	1	0	0	0	0
Bnon_00480	-	-	-	-	-	-	-	0	7	4	0	16	10	1	0.710526
Bnon_00481	-	-	-	-	-	-	-	0	9	3	7	6	10	5	0.525
Bnon_00482	-	-	-	-	-	-	-	0.0594059	13	6	1	2	2	0	0.166667
Bnon_00483	-	-	-	-	-	-	-	0	14	8	2	22	15	4	0.630769
Bnon_00484	-	-	-	-	-	-	-	0.019802	6	2	3	3	6	2	0.5
Bnon_00485	-	-	-	-	-	-	-	0	8	8	4	3	3	2	0.285714
Bnon_00486	-	-	-	-	-	-	-	0	8	2	1	1	10	1	0.521739
Bnon_00487	-	-	-	-	-	-	-	0	13	16	6	1	4	1	0.146341
Bnon_00488	-	-	-	-	-	-	-	0	7	6	6	6	5	11	0.536585
Bnon_00489	-	-	-	-	-	-	-	0	15	7	1	36	19	9	0.735632
Bnon_00490	-	-	-	-	-	-	-	0.049505	5	5	2	0	1	0	0.0769231
Bnon_00491	-	-	-	-	-	-	-	0.0792079	12	5	2	2	3	0	0.208333
Bnon_00492	-	-	-	-	-	-	-	0.49505	18	12	5	0	2	0	0.0540541
Bnon_00493	-	-	-	-	-	-	-	0	14	5	0	17	10	4	0.62
Bnon_00494	-	-	-	-	-	-	-	0	18	4	1	8	13	3	0.510638
Bnon_00495	-	-	-	-	-	-	-	0	17	16	0	12	15	8	0.514706
Bnon_00496	-	-	-	-	-	-	-	0	13	4	2	19	7	7	0.634615
Bnon_00497	-	-	-	-	-	-	-	0	7	7	1	3	3	1	0.318182
Bnon_00498	-	-	-	-	-	-	-	0.019802	5	2	0	1	6	0	0.5
Bnon_00499	-	-	-	-	-	-	-	0.336634	15	31	4	3	13	0	0.242424
Bnon_00500	-	-	-	-	-	-	-	0	5	2	0	6	6	2	0.666667
Bnon_00501	-	-	-	-	-	-	-	0	10	7	2	10	17	3	0.612245
Bnon_00502	-	-	-	-	-	-	-	0	18	7	1	31	15	3	0.653333
Bnon_00503	-	-	-	-	-	-	-	0	6	6	2	1	2	2	0.263158
Bnon_00504	-	-	-	-	-	-	-	0.0693069	12	27	1	5	10	1	0.285714
Bnon_00505	-	-	-	-	-	-	-	0	39	15	6	23	21	14	0.491525
Bnon_00506	-	-	-	-	-	-	-	0	12	14	5	4	10	10	0.436364
Bnon_00507	-	-	-	-	-	-	-	0.108911	16	5	4	1	2	0	0.107143
Bnon_00508	-	-	-	-	-	-	-	0.00990099	6	2	1	1	5	1	0.4375
Bnon_00509	-	-	-	-	-	-	-	0	20	16	4	26	23	12	0.60396
Bnon_00510	-	-	-	-	-	-	-	0	15	8	2	19	13	3	0.583333
Bnon_00511	-	-	-	-	-	-	-	0	30	41	1	24	32	12	0.485714
Bnon_00512	-	-	-	-	-	-	-	0	23	22	0	42	32	4	0.634146
Bnon_00513	-	-	-	-	-	-	-	0	17	10	0	21	7	3	0.534483
Bnon_00514	-	-	-	-	-	-	-	0.178218	18	7	2	6	5	2	0.325
Bnon_00515	-	-	-	-	-	-	-	0.168317	18	5	2	7	5	2	0.358974
Bnon_00516	-	-	-	-	-	-	-	0.0693069	14	5	1	14	3	4	0.512195
Bnon_00517	-	-	-	-	-	-	-	0	16	5	3	31	11	9	0.68
Bnon_00518	-	-	-	-	-	-	-	0	13	9	0	10	7	6	0.511111
Bnon_00519	-	-	-	-	-	-	-	0	8	6	0	6	10	3	0.575758
Bnon_00520	-	-	-	-	-	-	-	0	10	15	0	14	17	2	0.568966
Bnon_00521	-	-	-	-	-	-	-	0	42	46	3	38	38	18	0.508108
Bnon_00522	-	-	-	-	-	-	-	0	28	30	1	31	20	12	0.516393
Bnon_00523	-	-	-	-	-	-	-	0.00990099	6	5	0	4	5	0	0.45
Bnon_00524	-	-	-	-	-	-	-	0.039604	8	10	0	0	5	1	0.25
Bnon_00525	-	-	-	-	-	-	-	0.0792079	13	7	0	0	0	0	0
Bnon_00526	-	-	-	-	-	-	-	0.366337	27	53	12	15	27	5	0.338129
Bnon_00527	-	-	-	-	-	-	-	0.0693069	18	12	0	1	1	0	0.0625
Bnon_00528	-	-	-	-	-	-	-	0.049505	2	7	5	1	2	0	0.176471
Bnon_00529	-	-	-	-	-	-	-	0	21	22	1	20	13	4	0.45679
Bnon_00530	-	-	-	-	-	-	-	0	19	9	7	4	3	1	0.186047
Bnon_00531	-	-	-	-	-	-	-	0	8	3	0	6	8	3	0.607143
Bnon_00532	-	-	-	-	-	-	-	0	5	1	1	0	4	2	0.461538
Bnon_00533	-	-	-	-	-	-	-	0	9	5	1	9	10	5	0.615385
Bnon_00534	-	-	-	-	-	-	-	0	93	75	10	92	63	37	0.518919
Bnon_00535	-	-	-	-	-	-	-	0	33	25	0	36	24	5	0.528455
Bnon_00536	-	-	-	-	-	-	-	0	58	24	3	84	38	6	0.600939
Bnon_00537	-	-	-	-	-	-	-	0.00990099	9	5	1	3	5	4	0.444444
Bnon_00538	-	-	-	-	-	-	-	0	2	11	4	8	3	1	0.413793
Bnon_00539	-	-	-	-	-	-	-	0	1	2	6	0	0	0	0
Bnon_00540	-	-	-	-	-	-	-	0	12	13	1	11	10	2	0.469388
Bnon_00541	-	-	-	-	-	-	-	0.00990099	10	17	5	14	17	19	0.609756
Bnon_00542	-	-	-	-	-	-	-	0	8	8	0	2	3	1	0.272727
Bnon_00543	-	-	-	-	-	-	-	0	10	14	1	5	6	2	0.342105
Bnon_00544	-	-	-	-	-	-	-	0	12	11	1	5	9	2	0.4
Bnon_00545	-	-	-	-	-	-	-	0	4	10	1	1	7	5	0.464286
Bnon_00546	-	-	-	-	-	-	-	0.019802	29	33	0	19	22	6	0.431193
Bnon_00547	-	-	-	-	-	-	-	0	4	17	1	2	18	2	0.5
Bnon_00548	-	-	-	-	-	-	-	0	6	2	0	3	3	1	0.466667
Bnon_00549	-	-	-	-	-	-	-	0	36	32	4	33	26	6	0.474453
Bnon_00550	-	-	-	-	-	-	-	0	1	1	0	2	3	1	0.75
Bnon_00551	-	-	-	-	-	-	-	0	17	28	0	11	12	1	0.347826
Bnon_00552	-	-	-	-	-	-	-	0	19	15	0	16	18	6	0.540541
Bnon_00553	-	-	-	-	-	-	-	0.029703	1	1	1	0	0	0	0
Bnon_00554	-	-	-	-	-	-	-	0.00990099	8	4	3	2	4	3	0.375
Bnon_00555	-	-	-	-	-	-	-	0	1	1	1	3	5	3	0.785714
Bnon_00556	-	-	-	-	-	-	-	0	6	9	5	0	6	1	0.259259
Bnon_00557	-	-	-	-	-	-	-	0	24	25	4	28	24	6	0.522523
Bnon_00558	-	-	-	-	-	-	-	0	24	13	4	69	19	4	0.691729
Bnon_00559	-	-	-	-	-	-	-	0.158416	6	8	1	1	1	0	0.117647
Bnon_00560	-	-	-	-	-	-	-	0	9	3	1	9	7	3	0.59375
Bnon_00561	-	-	-	-	-	-	-	0	2	3	1	4	7	3	0.7
Bnon_00562	-	-	-	-	-	-	-	0	2	0	0	6	1	1	0.8
Bnon_00563	-	-	-	-	-	-	-	0	9	4	0	24	11	2	0.74
Bnon_00564	-	-	-	-	-	-	-	0.891089	21	12	0	1	4	0	0.131579
Bnon_00565	-	-	-	-	-	-	-	1	23	13	0	1	2	0	0.0769231
Bnon_00566	-	-	-	-	-	-	-	0	12	5	1	28	14	8	0.735294
Bnon_00567	-	-	-	-	-	-	-	0	9	5	3	14	9	6	0.630435
Bnon_00568	-	-	-	-	-	-	-	0	17	10	14	31	15	22	0.623853
Bnon_00569	-	-	-	-	-	-	-	0	19	13	4	15	8	13	0.5
Bnon_00570	-	-	-	-	-	-	-	0	9	6	0	11	8	0	0.558824
Bnon_00571	-	-	-	-	-	-	-	0	10	6	1	6	6	1	0.433333
Bnon_00572	-	-	-	-	-	-	-	0.039604	5	4	0	0	1	0	0.1
Bnon_00573	-	-	-	-	-	-	-	0	16	6	0	18	7	5	0.576923
Bnon_00574	-	-	-	-	-	-	-	0.019802	7	1	0	2	2	0	0.333333
Bnon_00575	-	-	-	-	-	-	-	0	5	6	2	20	14	11	0.775862
Bnon_00576	-	-	-	-	-	-	-	0.00990099	7	4	3	8	7	8	0.621622
Bnon_00577	-	-	-	-	-	-	-	0	28	12	2	27	18	23	0.618182
Bnon_00578	-	-	-	-	-	-	-	0	7	2	2	18	9	6	0.75
Bnon_00579	-	-	-	-	-	-	-	0	3	2	2	1	5	6	0.631579
Bnon_00580	-	-	-	-	-	-	-	0	20	19	5	11	12	6	0.39726
Bnon_00581	-	-	-	-	-	-	-	0	6	8	0	18	8	7	0.702128
Bnon_00582	-	-	-	-	-	-	-	0.019802	5	4	0	3	3	1	0.4375
Bnon_00583	-	-	-	-	-	-	-	0.00990099	13	7	0	2	5	0	0.259259
Bnon_00584	-	-	-	-	-	-	-	0.00990099	13	15	4	11	7	4	0.407407
Bnon_00585	-	-	-	-	-	-	-	0	1	2	2	0	3	0	0.375
Bnon_00586	-	-	-	-	-	-	-	0.019802	16	27	3	7	13	4	0.342857
Bnon_00587	-	-	-	-	-	-	-	0.0891089	4	8	3	1	0	1	0.117647
Bnon_00588	-	-	-	-	-	-	-	0	4	7	1	1	0	2	0.2
Bnon_00589	-	-	-	-	-	-	-	0	31	23	0	26	17	10	0.495327
Bnon_00590	-	-	-	-	-	-	-	0.00990099	7	9	0	3	10	0	0.448276
Bnon_00591	-	-	-	-	-	-	-	0.00990099	7	3	1	2	2	0	0.266667
Bnon_00592	-	-	-	-	-	-	-	0	3	1	1	3	2	2	0.583333
Bnon_00593	-	-	-	-	-	-	-	0	24	18	1	14	11	3	0.394366
Bnon_00594	-	-	-	-	-	-	-	0	7	5	1	8	3	0	0.458333
Bnon_00595	-	-	-	-	-	-	-	0	5	4	0	4	3	3	0.526316
Bnon_00596	-	-	-	-	-	-	-	0	6	5	2	3	4	1	0.380952
Bnon_00597	-	-	-	-	-	-	-	0	2	2	0	2	3	0	0.555556
Bnon_00598	-	-	-	-	-	-	-	0	4	5	1	9	0	4	0.565217
Bnon_00599	-	-	-	-	-	-	-	0.00990099	9	5	0	7	8	1	0.533333
Bnon_00600	-	-	-	-	-	-	-	0	29	52	6	21	41	9	0.449367
Bnon_00601	-	-	-	-	-	-	-	0	8	3	1	10	10	12	0.727273
Bnon_00602	-	-	-	-	-	-	-	0	9	5	3	7	6	4	0.5
Bnon_00603	-	-	-	-	-	-	-	0	2	10	2	0	3	6	0.391304
Bnon_00604	-	-	-	-	-	-	-	0.0594059	4	10	0	0	3	0	0.176471
Bnon_00605	-	-	-	-	-	-	-	0	8	5	0	2	5	1	0.380952
Bnon_00606	-	-	-	-	-	-	-	0	3	0	0	1	0	2	0.5
Bnon_00607	-	-	-	-	-	-	-	0	67	39	4	78	43	6	0.535865
Bnon_00608	-	-	-	-	-	-	-	0.00990099	17	11	3	13	5	3	0.403846
Bnon_00609	-	-	-	-	-	-	-	0	5	4	1	6	5	8	0.655172
Bnon_00610	-	-	-	-	-	-	-	0	12	8	0	9	13	8	0.6
Bnon_00611	-	-	-	-	-	-	-	0	27	23	2	14	13	5	0.380952
Bnon_00612	-	-	-	-	-	-	-	0	15	13	2	22	16	9	0.61039
Bnon_00613	-	-	-	-	-	-	-	0	4	8	1	16	4	2	0.628571
Bnon_00614	-	-	-	-	-	-	-	0.019802	8	8	3	3	4	2	0.321429
Bnon_00615	-	-	-	-	-	-	-	0	7	3	1	2	6	1	0.45
Bnon_00616	-	-	-	-	-	-	-	0.019802	92	125	48	53	98	26	0.400452
Bnon_00617	-	-	-	-	-	-	-	0.049505	4	4	3	2	0	2	0.266667
Bnon_00618	-	-	-	-	-	-	-	0	27	9	3	37	20	10	0.632075
Bnon_00619	-	-	-	-	-	-	-	0	15	16	1	30	20	7	0.640449
Bnon_00620	-	-	-	-	-	-	-	0.00990099	14	4	2	8	6	3	0.459459
Bnon_00621	-	-	-	-	-	-	-	0	7	5	0	6	10	1	0.586207
Bnon_00622	-	-	-	-	-	-	-	0	33	36	6	33	34	10	0.506579
Bnon_00623	-	-	-	-	-	-	-	0	4	3	0	3	1	3	0.5
Bnon_00624	-	-	-	-	-	-	-	0	49	38	3	45	35	13	0.508197
Bnon_00625	-	-	-	-	-	-	-	0	21	32	3	31	27	6	0.533333
Bnon_00626	-	-	-	-	-	-	-	0	6	4	3	3	1	2	0.315789
Bnon_00627	-	-	-	-	-	-	-	0	5	8	1	4	3	0	0.333333
Bnon_00628	-	-	-	-	-	-	-	0.128713	11	21	3	5	7	0	0.255319
Bnon_00629	-	-	-	-	-	-	-	0	4	1	0	4	4	3	0.6875
Bnon_00630	-	-	-	-	-	-	-	0	9	8	1	5	11	7	0.560976
Bnon_00631	-	-	-	-	-	-	-	0	4	9	1	3	2	1	0.3
Bnon_00632	-	-	-	-	-	-	-	0	0	1	1	1	0	2	0.6
Bnon_00633	-	-	-	-	-	-	-	0	8	9	0	8	8	4	0.540541
Bnon_00634	-	-	-	-	-	-	-	0	16	9	1	7	12	6	0.490196
Bnon_00635	-	-	-	-	-	-	-	0	2	5	5	0	2	3	0.294118
Bnon_00636	-	-	-	-	-	-	-	0	19	13	5	23	17	15	0.597826
Bnon_00637	-	-	-	-	-	-	-	0	17	14	1	14	6	6	0.448276
Bnon_00638	-	-	-	-	-	-	-	0	7	11	3	3	6	15	0.533333
Bnon_00639	-	-	-	-	-	-	-	0	14	4	1	10	1	9	0.512821
Bnon_00640	-	-	-	-	-	-	-	0	14	8	1	42	13	3	0.716049
Bnon_00641	-	-	-	-	-	-	-	0	3	2	0	10	7	2	0.791667
Bnon_00642	-	-	-	-	-	-	-	0	8	10	3	17	13	15	0.681818
Bnon_00643	-	-	-	-	-	-	-	0	9	10	0	9	14	8	0.62
Bnon_00644	-	-	-	-	-	-	-	0	34	16	3	21	8	11	0.430108
Bnon_00645	-	-	-	-	-	-	-	0	7	12	1	7	11	2	0.5
Bnon_00646	-	-	-	-	-	-	-	0	12	4	4	29	21	8	0.74359
Bnon_00647	-	-	-	-	-	-	-	0.00990099	14	13	1	18	6	2	0.481481
Bnon_00648	-	-	-	-	-	-	-	0	22	14	0	19	6	4	0.446154
Bnon_00649	-	-	-	-	-	-	-	0	9	4	0	8	8	6	0.628571
Bnon_00650	-	-	-	-	-	-	-	0	28	17	2	32	15	5	0.525253
Bnon_00651	-	-	-	-	-	-	-	0	6	1	3	24	7	6	0.787234
Bnon_00652	-	-	-	-	-	-	-	0.138614	6	11	0	0	3	0	0.15
Bnon_00653	-	-	-	-	-	-	-	0	7	1	0	0	3	1	0.333333
Bnon_00654	-	-	-	-	-	-	-	0	11	13	2	10	9	4	0.469388
Bnon_00655	-	-	-	-	-	-	-	0	20	12	2	4	11	1	0.32
Bnon_00656	-	-	-	-	-	-	-	0	2	3	1	0	5	2	0.538462
Bnon_00657	-	-	-	-	-	-	-	0	56	30	8	85	59	19	0.634241
Bnon_00658	-	-	-	-	-	-	-	0	4	16	4	5	6	8	0.44186
Bnon_00659	-	-	-	-	-	-	-	0	7	12	7	5	17	11	0.559322
Bnon_00660	-	-	-	-	-	-	-	0	3	5	0	3	4	3	0.555556
Bnon_00661	-	-	-	-	-	-	-	0	34	17	1	52	22	3	0.596899
Bnon_00662	-	-	-	-	-	-	-	0.178218	11	7	5	2	2	3	0.233333
Bnon_00663	-	-	-	-	-	-	-	0.019802	1	4	2	0	0	1	0.125
Bnon_00664	-	-	-	-	-	-	-	0.019802	4	4	2	0	0	2	0.166667
Bnon_00665	-	-	-	-	-	-	-	0	27	34	5	36	43	17	0.592593
Bnon_00666	-	-	-	-	-	-	-	0.00990099	6	16	0	7	8	2	0.435897
Bnon_00667	-	-	-	-	-	-	-	0	6	7	3	5	7	4	0.5
Bnon_00668	-	-	-	-	-	-	-	0	32	19	3	32	29	7	0.557377
Bnon_00669	-	-	-	-	-	-	-	0	3	7	0	12	8	3	0.69697
Bnon_00670	-	-	-	-	-	-	-	0	3	2	3	8	5	1	0.636364
Bnon_00671	-	-	-	-	-	-	-	0	8	4	1	8	8	7	0.638889
Bnon_00672	-	-	-	-	-	-	-	0	8	5	5	19	16	9	0.709677
Bnon_00673	-	-	-	-	-	-	-	0	1	2	1	3	1	1	0.555556
Bnon_00674	-	-	-	-	-	-	-	0.0891089	6	13	5	2	4	1	0.225806
Bnon_00675	-	-	-	-	-	-	-	0	14	7	0	22	13	5	0.655738
Bnon_00676	-	-	-	-	-	-	-	0	10	7	0	2	3	0	0.227273
Bnon_00677	-	-	-	-	-	-	-	0	4	1	0	0	2	0	0.285714
Bnon_00678	-	-	-	-	-	-	-	0.108911	10	17	10	3	9	7	0.339286
Bnon_00679	-	-	-	-	-	-	-	0	2	2	0	5	3	9	0.809524
Bnon_00680	-	-	-	-	-	-	-	0	4	4	2	1	2	1	0.285714
Bnon_00681	-	-	-	-	-	-	-	0.247525	6	15	0	0	2	0	0.0869565
Bnon_00682	-	-	-	-	-	-	-	0.049505	17	15	5	15	13	5	0.471429
Bnon_00683	-	-	-	-	-	-	-	0	8	4	3	4	2	5	0.423077
Bnon_00684	-	-	-	-	-	-	-	0	5	9	0	3	5	1	0.391304
Bnon_00685	-	-	-	-	-	-	-	0.0792079	7	7	4	0	5	0	0.217391
Bnon_00686	-	-	-	-	-	-	-	0	29	22	1	31	26	4	0.539823
Bnon_00687	-	-	-	-	-	-	-	0	15	16	2	5	7	4	0.326531
Bnon_00688	-	-	-	-	-	-	-	0	6	6	0	1	8	5	0.538462
Bnon_00689	-	-	-	-	-	-	-	0	4	2	1	2	1	4	0.5
Bnon_00690	-	-	-	-	-	-	-	0	17	18	1	22	15	7	0.55
Bnon_00691	-	-	-	-	-	-	-	0.0891089	15	27	3	4	17	5	0.366197
Bnon_00692	-	-	-	-	-	-	-	0.118812	17	32	3	21	23	4	0.48
Bnon_00693	-	-	-	-	-	-	-	0	2	3	1	1	2	5	0.571429
Bnon_00694	-	-	-	-	-	-	-	0	6	2	2	35	6	7	0.827586
Bnon_00695	-	-	-	-	-	-	-	0.00990099	11	17	2	13	6	1	0.4
Bnon_00696	-	-	-	-	-	-	-	0	13	4	4	30	10	6	0.686567
Bnon_00697	-	-	-	-	-	-	-	0	14	9	0	15	8	0	0.5
Bnon_00698	-	-	-	-	-	-	-	0	8	3	2	6	4	3	0.5
Bnon_00699	-	-	-	-	-	-	-	0	0	3	0	0	2	1	0.5
Bnon_00700	-	-	-	-	-	-	-	0.029703	22	19	2	7	6	1	0.245614
Bnon_00701	-	-	-	-	-	-	-	0	25	10	1	16	11	8	0.492958
Bnon_00702	-	-	-	-	-	-	-	0.118812	7	17	7	3	9	8	0.392157
Bnon_00703	-	-	-	-	-	-	-	0	4	3	1	6	1	2	0.529412
Bnon_00704	-	-	-	-	-	-	-	0.029703	3	2	1	2	3	0	0.454545
Bnon_00705	-	-	-	-	-	-	-	0	6	6	0	2	6	3	0.478261
Bnon_00706	-	-	-	-	-	-	-	0	7	4	0	5	4	0	0.45
Bnon_00707	-	-	-	-	-	-	-	0	28	19	1	39	43	4	0.641791
Bnon_00708	-	-	-	-	-	-	-	0	5	3	1	19	5	1	0.735294
Bnon_00709	-	-	-	-	-	-	-	0	9	6	4	7	5	6	0.486486
Bnon_00710	-	-	-	-	-	-	-	0	16	17	1	17	12	11	0.540541
Bnon_00711	-	-	-	-	-	-	-	0	10	2	0	8	5	1	0.538462
Bnon_00712	-	-	-	-	-	-	-	0.029703	7	16	3	3	6	3	0.315789
Bnon_00713	-	-	-	-	-	-	-	0	62	43	4	68	32	20	0.524017
Bnon_00714	-	-	-	-	-	-	-	0	27	24	1	14	22	6	0.446809
Bnon_00715	-	-	-	-	-	-	-	0.00990099	0	8	2	0	1	0	0.0909091
Bnon_00716	-	-	-	-	-	-	-	0	63	38	5	85	45	30	0.601504
Bnon_00717	-	-	-	-	-	-	-	0	1	2	0	3	3	2	0.727273
Bnon_00718	-	-	-	-	-	-	-	0	13	5	2	6	10	6	0.52381
Bnon_00719	-	-	-	-	-	-	-	0.019802	8	5	0	0	1	0	0.0714286
Bnon_00720	-	-	-	-	-	-	-	0	30	40	5	29	17	17	0.456522
Bnon_00721	-	-	-	-	-	-	-	0.00990099	2	5	1	0	3	2	0.384615
Bnon_00722	-	-	-	-	-	-	-	0	8	6	2	8	4	1	0.448276
Bnon_00723	-	-	-	-	-	-	-	0	38	25	2	59	40	17	0.640884
Bnon_00724	-	-	-	-	-	-	-	0	11	2	1	18	6	4	0.666667
Bnon_00725	-	-	-	-	-	-	-	0	18	10	0	11	6	2	0.404255
Bnon_00726	-	-	-	-	-	-	-	0	8	4	1	0	1	1	0.133333
Bnon_00727	-	-	-	-	-	-	-	0	47	28	3	36	22	11	0.469388
Bnon_00728	-	-	-	-	-	-	-	0	26	23	2	18	12	8	0.426966
Bnon_00729	-	-	-	-	-	-	-	0	2	0	0	0	1	1	0.5
Bnon_00730	-	-	-	-	-	-	-	0	2	4	0	3	6	1	0.625
Bnon_00731	-	-	-	-	-	-	-	0.227723	29	12	13	12	12	6	0.357143
Bnon_00732	-	-	-	-	-	-	-	0	8	6	2	51	23	9	0.838384
Bnon_00733	-	-	-	-	-	-	-	0	7	1	0	15	8	1	0.75
Bnon_00734	-	-	-	-	-	-	-	0	20	16	6	36	25	10	0.628319
Bnon_00735	-	-	-	-	-	-	-	0	3	5	3	7	6	13	0.702703
Bnon_00736	-	-	-	-	-	-	-	0	18	14	1	16	18	6	0.547945
Bnon_00737	-	-	-	-	-	-	-	0.039604	15	18	4	10	19	2	0.455882
Bnon_00738	-	-	-	-	-	-	-	0	17	5	2	9	1	5	0.384615
Bnon_00739	-	-	-	-	-	-	-	0	7	6	3	4	3	5	0.428571
Bnon_00740	-	-	-	-	-	-	-	0	6	5	3	3	6	8	0.548387
Bnon_00741	-	-	-	-	-	-	-	0	7	6	0	6	3	3	0.48
Bnon_00742	-	-	-	-	-	-	-	0	18	9	6	52	32	18	0.755556
Bnon_00743	-	-	-	-	-	-	-	0	0	1	0	1	1	4	0.857143
Bnon_00744	-	-	-	-	-	-	-	0	1	0	1	1	0	4	0.714286
Bnon_00745	-	-	-	-	-	-	-	0	3	1	0	3	3	3	0.692308
Bnon_00746	-	-	-	-	-	-	-	0	19	9	0	12	9	6	0.490909
Bnon_00747	-	-	-	-	-	-	-	0.138614	4	8	1	0	1	0	0.0714286
Bnon_00748	-	-	-	-	-	-	-	0	11	9	4	0	8	1	0.272727
Bnon_00749	-	-	-	-	-	-	-	0	4	3	0	2	3	2	0.5
Bnon_00750	-	-	-	-	-	-	-	0.237624	11	12	1	4	10	3	0.414634
Bnon_00751	-	-	-	-	-	-	-	0.019802	2	5	0	1	1	3	0.416667
Bnon_00752	-	-	-	-	-	-	-	0	20	8	0	17	22	8	0.626667
Bnon_00753	-	-	-	-	-	-	-	0	7	3	0	4	9	0	0.565217
Bnon_00754	-	-	-	-	-	-	-	0	8	5	1	9	4	3	0.533333
Bnon_00755	-	-	-	-	-	-	-	0	14	27	5	9	6	4	0.292308
Bnon_00756	-	-	-	-	-	-	-	0	2	1	0	0	0	0	0
Bnon_00757	-	-	-	-	-	-	-	0	16	21	1	11	17	1	0.432836
Bnon_00758	-	-	-	-	-	-	-	0.148515	22	30	19	5	11	2	0.202247
Bnon_00759	-	-	-	-	-	-	-	0.019802	10	15	1	6	7	0	0.333333
Bnon_00760	-	-	-	-	-	-	-	0	31	40	5	44	40	10	0.552941
Bnon_00761	-	-	-	-	-	-	-	0.0792079	3	6	3	1	0	1	0.142857
Bnon_00762	-	-	-	-	-	-	-	0	6	4	0	3	4	2	0.473684
Bnon_00763	-	-	-	-	-	-	-	0	3	2	1	8	1	8	0.73913
Bnon_00764	-	-	-	-	-	-	-	0	8	4	0	11	4	5	0.625
Bnon_00765	-	-	-	-	-	-	-	0.00990099	21	9	4	14	19	11	0.564103
Bnon_00766	-	-	-	-	-	-	-	0	0	1	2	2	4	6	0.8
Bnon_00767	-	-	-	-	-	-	-	0	9	6	0	12	9	1	0.594595
Bnon_00768	-	-	-	-	-	-	-	0	11	11	1	16	4	0	0.465116
Bnon_00769	-	-	-	-	-	-	-	0	28	31	5	37	34	18	0.581699
Bnon_00770	-	-	-	-	-	-	-	0	17	7	5	16	18	4	0.567164
Bnon_00771	-	-	-	-	-	-	-	0	7	15	3	3	13	3	0.431818
Bnon_00772	-	-	-	-	-	-	-	0	9	9	0	6	10	4	0.526316
Bnon_00773	-	-	-	-	-	-	-	0.00990099	20	11	3	21	14	3	0.527778
Bnon_00774	-	-	-	-	-	-	-	0	4	3	1	3	4	4	0.578947
Bnon_00775	-	-	-	-	-	-	-	0	8	4	4	11	5	4	0.555556
Bnon_00776	-	-	-	-	-	-	-	0	29	18	1	18	18	8	0.478261
Bnon_00777	-	-	-	-	-	-	-	0	16	9	1	21	18	8	0.643836
Bnon_00778	-	-	-	-	-	-	-	0	14	8	1	15	9	4	0.54902
Bnon_00779	-	-	-	-	-	-	-	0	7	5	1	2	3	4	0.409091
Bnon_00780	-	-	-	-	-	-	-	0	14	8	1	8	6	1	0.394737
Bnon_00781	-	-	-	-	-	-	-	0.0594059	14	14	1	3	5	1	0.236842
Bnon_00782	-	-	-	-	-	-	-	0.247525	5	20	2	1	8	1	0.27027
Bnon_00783	-	-	-	-	-	-	-	0	7	7	0	6	8	0	0.5
Bnon_00784	-	-	-	-	-	-	-	0	9	8	2	30	21	6	0.75
Bnon_00785	-	-	-	-	-	-	-	0	26	29	2	27	25	4	0.495575
Bnon_00786	-	-	-	-	-	-	-	0	4	9	1	6	4	1	0.44
Bnon_00787	-	-	-	-	-	-	-	0.00990099	62	46	4	55	36	7	0.466667
Bnon_00788	-	-	-	-	-	-	-	0	1	0	2	5	2	0	0.7
Bnon_00789	-	-	-	-	-	-	-	0	4	1	1	6	0	1	0.538462
Bnon_00790	-	-	-	-	-	-	-	0	10	8	0	9	8	3	0.526316
Bnon_00791	-	-	-	-	-	-	-	0	11	20	1	15	14	5	0.515152
Bnon_00792	-	-	-	-	-	-	-	0	34	25	3	43	27	12	0.569444
Bnon_00793	-	-	-	-	-	-	-	0	11	6	1	12	6	5	0.560976
Bnon_00794	-	-	-	-	-	-	-	0	16	14	6	25	20	17	0.632653
Bnon_00795	-	-	-	-	-	-	-	0	0	5	1	2	2	0	0.4
Bnon_00796	-	-	-	-	-	-	-	0	3	10	0	19	5	3	0.675
Bnon_00797	-	-	-	-	-	-	-	0	27	22	1	38	21	10	0.579832
Bnon_00798	-	-	-	-	-	-	-	0	35	24	3	23	16	3	0.403846
Bnon_00799	-	-	-	-	-	-	-	0	20	9	1	7	11	2	0.4
Bnon_00800	-	-	-	-	-	-	-	0.029703	7	12	1	3	6	2	0.354839
Bnon_00801	-	-	-	-	-	-	-	0.019802	18	22	3	7	12	3	0.338462
Bnon_00802	-	-	-	-	-	-	-	0.00990099	6	9	1	7	5	6	0.529412
Bnon_00803	-	-	-	-	-	-	-	0	27	25	4	20	23	14	0.504425
Bnon_00804	-	-	-	-	-	-	-	0.029703	7	6	3	3	7	3	0.448276
Bnon_00805	-	-	-	-	-	-	-	0	9	7	1	7	3	1	0.392857
Bnon_00806	-	-	-	-	-	-	-	0	3	3	1	6	5	9	0.740741
Bnon_00807	-	-	-	-	-	-	-	0	25	26	3	34	26	9	0.560976
Bnon_00808	-	-	-	-	-	-	-	0.029703	1	2	0	0	0	0	0
Bnon_00809	-	-	-	-	-	-	-	0.049505	30	16	6	10	28	4	0.446809
Bnon_00810	-	-	-	-	-	-	-	0	2	5	2	4	2	1	0.4375
Bnon_00811	-	-	-	-	-	-	-	0	38	19	0	45	18	7	0.551181
Bnon_00812	-	-	-	-	-	-	-	0.029703	13	14	1	1	5	3	0.243243
Bnon_00813	-	-	-	-	-	-	-	0	3	1	0	5	7	2	0.777778
Bnon_00814	-	-	-	-	-	-	-	0	32	35	9	26	39	24	0.539394
Bnon_00815	-	-	-	-	-	-	-	0	5	2	2	12	13	8	0.785714
Bnon_00816	-	-	-	-	-	-	-	0	13	8	0	45	20	3	0.764045
Bnon_00817	-	-	-	-	-	-	-	0	7	4	0	6	5	1	0.521739
Bnon_00818	-	-	-	-	-	-	-	0.049505	11	4	0	0	0	0	0
Bnon_00819	-	-	-	-	-	-	-	0.029703	12	5	0	0	0	0	0
Bnon_00820	-	-	-	-	-	-	-	0.00990099	14	28	2	17	12	5	0.435897
Bnon_00821	-	-	-	-	-	-	-	0.039604	42	18	4	12	23	3	0.372549
Bnon_00822	-	-	-	-	-	-	-	0	10	11	2	11	11	10	0.581818
Bnon_00823	-	-	-	-	-	-	-	0	35	20	1	46	17	15	0.58209
Bnon_00824	-	-	-	-	-	-	-	0	46	26	3	77	46	23	0.660633
Bnon_00825	-	-	-	-	-	-	-	0	63	28	8	71	54	20	0.594262
Bnon_00826	-	-	-	-	-	-	-	0	3	6	1	4	5	0	0.473684
Bnon_00827	-	-	-	-	-	-	-	0	7	6	2	5	7	5	0.53125
Bnon_00828	-	-	-	-	-	-	-	0	7	10	0	5	10	2	0.5
Bnon_00829	-	-	-	-	-	-	-	0	2	3	0	3	2	0	0.5
Bnon_00830	-	-	-	-	-	-	-	0.029703	6	3	1	1	4	3	0.444444
Bnon_00831	-	-	-	-	-	-	-	0	12	7	1	17	7	7	0.607843
Bnon_00832	-	-	-	-	-	-	-	0	10	4	2	6	3	5	0.466667
Bnon_00833	-	-	-	-	-	-	-	0	10	10	1	14	10	8	0.603774
Bnon_00834	-	-	-	-	-	-	-	0.108911	16	21	1	2	5	3	0.208333
Bnon_00835	-	-	-	-	-	-	-	0	10	8	0	14	6	3	0.560976
Bnon_00836	-	-	-	-	-	-	-	0	8	5	2	3	5	4	0.444444
Bnon_00837	-	-	-	-	-	-	-	0	11	20	0	18	20	2	0.56338
Bnon_00838	-	-	-	-	-	-	-	0.019802	8	7	2	5	9	6	0.540541
Bnon_00839	-	-	-	-	-	-	-	0	26	25	4	29	21	10	0.521739
Bnon_00840	-	-	-	-	-	-	-	0	6	4	0	18	9	0	0.72973
Bnon_00841	-	-	-	-	-	-	-	0	8	4	1	24	10	0	0.723404
Bnon_00842	-	-	-	-	-	-	-	0	7	6	6	1	6	1	0.296296
Bnon_00843	-	-	-	-	-	-	-	0	7	3	9	2	1	6	0.321429
Bnon_00844	-	-	-	-	-	-	-	0	7	3	9	2	2	6	0.344828
Bnon_00845	-	-	-	-	-	-	-	0	29	16	5	38	20	16	0.596774
Bnon_00846	-	-	-	-	-	-	-	0	26	11	2	34	21	0	0.585106
Bnon_00847	-	-	-	-	-	-	-	0	5	1	0	6	4	4	0.7
Bnon_00848	-	-	-	-	-	-	-	0.029703	0	0	1	0	1	0	0.5
Bnon_00849	-	-	-	-	-	-	-	0	6	21	1	6	9	6	0.428571
Bnon_00850	-	-	-	-	-	-	-	0	8	5	2	11	8	9	0.651163
Bnon_00851	-	-	-	-	-	-	-	0.029703	11	14	6	11	16	8	0.530303
Bnon_00852	-	-	-	-	-	-	-	0	8	6	3	6	1	1	0.32
Bnon_00853	-	-	-	-	-	-	-	0	3	2	0	0	1	0	0.166667
Bnon_00854	-	-	-	-	-	-	-	0	6	4	3	1	3	4	0.380952
Bnon_00855	-	-	-	-	-	-	-	0	15	9	0	11	13	2	0.52
Bnon_00856	-	-	-	-	-	-	-	0	25	11	2	19	7	7	0.464789
Bnon_00857	-	-	-	-	-	-	-	0.049505	3	5	2	0	0	0	0
Bnon_00858	-	-	-	-	-	-	-	0	4	1	0	7	4	4	0.75
Bnon_00859	-	-	-	-	-	-	-	0	8	18	2	14	11	6	0.525424
Bnon_00860	-	-	-	-	-	-	-	0	40	53	12	36	40	17	0.469697
Bnon_00861	-	-	-	-	-	-	-	0	60	33	7	144	80	19	0.708455
Bnon_00862	-	-	-	-	-	-	-	0	6	4	8	1	4	2	0.28
Bnon_00863	-	-	-	-	-	-	-	0.00990099	13	7	4	9	6	11	0.52
Bnon_00864	-	-	-	-	-	-	-	0	13	5	0	14	9	10	0.647059
Bnon_00865	-	-	-	-	-	-	-	0	12	2	1	8	5	7	0.571429
Bnon_00866	-	-	-	-	-	-	-	0	2	1	1	0	2	2	0.5
Bnon_00867	-	-	-	-	-	-	-	0.178218	31	23	2	11	13	2	0.317073
Bnon_00868	-	-	-	-	-	-	-	0	0	1	1	7	6	1	0.875
Bnon_00869	-	-	-	-	-	-	-	0.0792079	6	1	3	6	4	9	0.655172
Bnon_00870	-	-	-	-	-	-	-	0	9	1	0	17	7	8	0.761905
Bnon_00871	-	-	-	-	-	-	-	0	6	4	0	7	8	1	0.615385
Bnon_00872	-	-	-	-	-	-	-	0	1	2	0	3	3	2	0.727273
Bnon_00873	-	-	-	-	-	-	-	0	9	5	1	23	9	3	0.7
Bnon_00874	-	-	-	-	-	-	-	0.039604	11	5	2	8	17	5	0.625
Bnon_00875	-	-	-	-	-	-	-	0	6	1	1	12	6	10	0.777778
Bnon_00876	-	-	-	-	-	-	-	0	7	2	0	8	4	1	0.590909
Bnon_00877	-	-	-	-	-	-	-	0	6	0	3	7	5	7	0.678571
Bnon_00878	-	-	-	-	-	-	-	0	28	15	3	49	21	5	0.619835
Bnon_00879	-	-	-	-	-	-	-	0	8	4	0	8	6	1	0.555556
Bnon_00880	-	-	-	-	-	-	-	0	37	22	2	70	21	14	0.63253
Bnon_00881	-	-	-	-	-	-	-	0	30	13	4	58	27	2	0.649254
Bnon_00882	-	-	-	-	-	-	-	0	10	1	1	17	14	1	0.727273
Bnon_00883	-	-	-	-	-	-	-	0	4	1	0	4	4	0	0.615385
Bnon_00884	-	-	-	-	-	-	-	0.0693069	7	3	4	1	0	1	0.125
Bnon_00885	-	-	-	-	-	-	-	0.108911	7	4	6	0	0	0	0
Bnon_00886	-	-	-	-	-	-	-	0	4	1	0	4	4	0	0.615385
Bnon_00887	-	-	-	-	-	-	-	0.0693069	7	3	4	1	0	1	0.125
Bnon_00888	-	-	-	-	-	-	-	0.0891089	7	4	5	0	0	0	0
Bnon_00889	-	-	-	-	-	-	-	0	12	6	0	11	6	2	0.513514
Bnon_00890	-	-	-	-	-	-	-	0	1	0	1	3	2	0	0.714286
Bnon_00891	-	-	-	-	-	-	-	0	19	12	1	17	12	3	0.5
Bnon_00892	-	-	-	-	-	-	-	0	7	5	1	20	15	3	0.745098
Bnon_00893	-	-	-	-	-	-	-	0	25	11	0	6	10	3	0.345455
Bnon_00894	-	-	-	-	-	-	-	0	18	11	2	38	26	9	0.701923
Bnon_00895	-	-	-	-	-	-	-	0	1	2	1	5	0	1	0.6
Bnon_00896	-	-	-	-	-	-	-	0.029703	2	3	1	0	1	0	0.142857
Bnon_00897	-	-	-	-	-	-	-	0	14	9	1	16	9	2	0.529412
Bnon_00898	-	-	-	-	-	-	-	0	37	33	6	41	19	14	0.493333
Bnon_00899	-	-	-	-	-	-	-	0	20	6	1	27	30	0	0.678571
Bnon_00900	-	-	-	-	-	-	-	0	14	7	1	9	11	1	0.488372
Bnon_00901	-	-	-	-	-	-	-	0.019802	32	35	6	12	21	11	0.376068
Bnon_00902	-	-	-	-	-	-	-	0	25	9	2	36	24	5	0.643564
Bnon_00903	-	-	-	-	-	-	-	0.029703	42	46	8	19	32	11	0.392405
Bnon_00904	-	-	-	-	-	-	-	0	2	3	0	6	4	2	0.705882
Bnon_00905	-	-	-	-	-	-	-	0	14	9	1	26	14	11	0.68
Bnon_00906	-	-	-	-	-	-	-	0	22	5	2	32	19	5	0.658824
Bnon_00907	-	-	-	-	-	-	-	0.118812	18	6	0	5	5	1	0.314286
Bnon_00908	-	-	-	-	-	-	-	0.0792079	7	7	2	0	2	0	0.111111
Bnon_00909	-	-	-	-	-	-	-	0.029703	23	19	4	12	15	6	0.417722
Bnon_00910	-	-	-	-	-	-	-	0	36	40	2	33	31	10	0.486842
Bnon_00911	-	-	-	-	-	-	-	0	17	10	1	22	13	1	0.5625
Bnon_00912	-	-	-	-	-	-	-	0.039604	12	9	1	3	10	1	0.388889
Bnon_00913	-	-	-	-	-	-	-	0.168317	13	18	2	1	5	0	0.153846
Bnon_00914	-	-	-	-	-	-	-	0	23	12	1	16	18	6	0.526316
Bnon_00915	-	-	-	-	-	-	-	0	26	14	3	19	13	9	0.488095
Bnon_00916	-	-	-	-	-	-	-	0.049505	4	2	2	0	0	0	0
Bnon_00917	-	-	-	-	-	-	-	0	4	4	1	8	9	5	0.709677
Bnon_00918	-	-	-	-	-	-	-	0.118812	5	9	3	0	2	0	0.105263
Bnon_00919	-	-	-	-	-	-	-	0.0792079	12	7	3	4	2	4	0.3125
Bnon_00920	-	-	-	-	-	-	-	0	3	0	0	7	5	2	0.823529
Bnon_00921	-	-	-	-	-	-	-	0	2	1	0	4	4	1	0.75
Bnon_00922	-	-	-	-	-	-	-	0	6	1	0	15	13	5	0.825
Bnon_00923	-	-	-	-	-	-	-	0.00990099	3	6	2	0	0	2	0.153846
Bnon_00924	-	-	-	-	-	-	-	0	9	8	5	5	3	10	0.45
Bnon_00925	-	-	-	-	-	-	-	0	6	5	4	5	1	3	0.375
Bnon_00926	-	-	-	-	-	-	-	0	6	1	2	1	1	0	0.181818
Bnon_00927	-	-	-	-	-	-	-	0	21	26	4	26	26	4	0.523364
Bnon_00928	-	-	-	-	-	-	-	0	10	6	1	7	5	1	0.433333
Bnon_00929	-	-	-	-	-	-	-	0	13	6	4	2	3	6	0.323529
Bnon_00930	-	-	-	-	-	-	-	0	62	53	11	36	39	17	0.422018
Bnon_00931	-	-	-	-	-	-	-	0	18	19	3	10	5	5	0.333333
Bnon_00932	-	-	-	-	-	-	-	0	27	26	3	66	29	19	0.670588
Bnon_00933	-	-	-	-	-	-	-	0.128713	8	7	1	0	2	0	0.111111
Bnon_00934	-	-	-	-	-	-	-	0.108911	10	2	1	4	3	0	0.35
Bnon_00935	-	-	-	-	-	-	-	0.108911	10	2	1	4	3	0	0.35
Bnon_00936	-	-	-	-	-	-	-	0	9	1	0	1	2	0	0.230769
Bnon_00937	-	-	-	-	-	-	-	0	6	2	0	0	1	2	0.272727
Bnon_00938	-	-	-	-	-	-	-	0	13	4	0	5	7	2	0.451613
Bnon_00939	-	-	-	-	-	-	-	0	10	4	1	25	11	0	0.705882
Bnon_00940	-	-	-	-	-	-	-	0	8	6	6	18	10	11	0.661017
Bnon_00941	-	-	-	-	-	-	-	0	23	18	3	55	31	17	0.70068
Bnon_00942	-	-	-	-	-	-	-	0	6	2	0	10	4	0	0.636364
Bnon_00943	-	-	-	-	-	-	-	0	7	2	1	11	4	5	0.666667
Bnon_00944	-	-	-	-	-	-	-	0	5	12	2	5	8	1	0.424242
Bnon_00945	-	-	-	-	-	-	-	0.128713	31	27	0	8	8	0	0.216216
Bnon_00946	-	-	-	-	-	-	-	0	2	3	1	7	3	3	0.684211
Bnon_00947	-	-	-	-	-	-	-	0	12	25	4	24	14	9	0.534091
Bnon_00948	-	-	-	-	-	-	-	0	21	5	5	2	0	2	0.114286
Bnon_00949	-	-	-	-	-	-	-	0.0594059	25	24	11	14	16	3	0.354839
Bnon_00950	-	-	-	-	-	-	-	0	24	15	4	30	12	5	0.522222
Bnon_00951	-	-	-	-	-	-	-	0	21	20	3	9	18	8	0.443038
Bnon_00952	-	-	-	-	-	-	-	0.128713	5	8	6	2	2	0	0.173913
Bnon_00953	-	-	-	-	-	-	-	0	13	15	2	6	10	3	0.387755
Bnon_00954	-	-	-	-	-	-	-	0.00990099	2	1	2	0	0	0	0
Bnon_00955	-	-	-	-	-	-	-	0	21	5	1	21	17	8	0.630137
Bnon_00956	-	-	-	-	-	-	-	0	0	3	0	2	0	0	0.4
Bnon_00957	-	-	-	-	-	-	-	0.158416	25	25	4	3	9	2	0.205882
Bnon_00958	-	-	-	-	-	-	-	0.00990099	86	73	8	59	46	13	0.414035
Bnon_00959	-	-	-	-	-	-	-	0	23	13	1	17	22	11	0.574713
Bnon_00960	-	-	-	-	-	-	-	0	3	7	0	3	3	3	0.473684
Bnon_00961	-	-	-	-	-	-	-	0.019802	1	2	3	0	3	4	0.538462
Bnon_00962	-	-	-	-	-	-	-	0	6	4	0	4	0	2	0.375
Bnon_00963	-	-	-	-	-	-	-	0	17	28	5	8	14	3	0.333333
Bnon_00964	-	-	-	-	-	-	-	0.148515	7	14	4	2	4	1	0.21875
Bnon_00965	-	-	-	-	-	-	-	0	8	8	0	26	12	3	0.719298
Bnon_00966	-	-	-	-	-	-	-	0.029703	9	18	0	13	8	2	0.46
Bnon_00967	-	-	-	-	-	-	-	0.168317	11	9	2	3	6	1	0.3125
Bnon_00968	-	-	-	-	-	-	-	0	8	4	2	18	23	0	0.745455
Bnon_00969	-	-	-	-	-	-	-	0	30	23	0	40	24	4	0.561983
Bnon_00970	-	-	-	-	-	-	-	0	14	6	0	11	7	5	0.534884
Bnon_00971	-	-	-	-	-	-	-	0	13	5	1	21	13	4	0.666667
Bnon_00972	-	-	-	-	-	-	-	0.019802	1	4	0	0	2	0	0.285714
Bnon_00973	-	-	-	-	-	-	-	0.0594059	11	6	0	2	3	0	0.227273
Bnon_00974	-	-	-	-	-	-	-	0	1	0	0	6	2	0	0.888889
Bnon_00975	-	-	-	-	-	-	-	0.0792079	41	32	0	17	18	1	0.330275
Bnon_00976	-	-	-	-	-	-	-	0	2	8	2	9	8	3	0.625
Bnon_00977	-	-	-	-	-	-	-	0.00990099	2	11	6	4	6	9	0.5
Bnon_00978	-	-	-	-	-	-	-	0	12	10	4	13	3	5	0.446809
Bnon_00979	-	-	-	-	-	-	-	0	12	16	4	9	7	5	0.396226
Bnon_00980	-	-	-	-	-	-	-	0	17	15	4	49	30	4	0.697479
Bnon_00981	-	-	-	-	-	-	-	0.257426	19	12	3	0	1	0	0.0285714
Bnon_00982	-	-	-	-	-	-	-	0	5	1	1	11	7	3	0.75
Bnon_00983	-	-	-	-	-	-	-	0.019802	16	7	0	19	12	2	0.589286
Bnon_00984	-	-	-	-	-	-	-	0	3	0	1	1	1	3	0.555556
Bnon_00985	-	-	-	-	-	-	-	0	27	16	2	51	24	8	0.648438
Bnon_00986	-	-	-	-	-	-	-	0	4	2	0	16	9	4	0.828571
Bnon_00987	-	-	-	-	-	-	-	0.00990099	3	2	2	0	3	0	0.3
Bnon_00988	-	-	-	-	-	-	-	0	3	6	1	15	10	6	0.756098
Bnon_00989	-	-	-	-	-	-	-	0	9	1	1	5	2	7	0.56
Bnon_00990	-	-	-	-	-	-	-	0.108911	7	6	3	4	0	1	0.238095
Bnon_00991	-	-	-	-	-	-	-	0	9	6	1	19	4	17	0.714286
Bnon_00992	-	-	-	-	-	-	-	0.039604	2	2	0	5	9	3	0.809524
Bnon_00993	-	-	-	-	-	-	-	0	23	24	7	16	25	15	0.509091
Bnon_00994	-	-	-	-	-	-	-	0	2	4	0	0	3	0	0.333333
Bnon_00995	-	-	-	-	-	-	-	0.0792079	23	23	3	7	17	2	0.346667
Bnon_00996	-	-	-	-	-	-	-	0	25	41	6	23	21	10	0.428571
Bnon_00997	-	-	-	-	-	-	-	0	14	16	1	10	18	4	0.507937
Bnon_00998	-	-	-	-	-	-	-	0	11	6	6	16	11	9	0.610169
Bnon_00999	-	-	-	-	-	-	-	0.00990099	16	20	2	6	8	3	0.309091
Bnon_01000	-	-	-	-	-	-	-	0	17	17	2	19	14	9	0.538462
Bnon_01001	-	-	-	-	-	-	-	0	28	15	0	37	25	9	0.622807
Bnon_01002	-	-	-	-	-	-	-	0	21	24	6	28	17	7	0.504854
Bnon_01003	-	-	-	-	-	-	-	0.0594059	4	6	1	0	2	0	0.153846
Bnon_01004	-	-	-	-	-	-	-	0	39	27	2	20	30	7	0.456
Bnon_01005	-	-	-	-	-	-	-	0	15	23	0	19	15	5	0.506494
Bnon_01006	-	-	-	-	-	-	-	0	17	22	0	6	9	2	0.303571
Bnon_01007	-	-	-	-	-	-	-	0	16	22	1	16	20	0	0.48
Bnon_01008	-	-	-	-	-	-	-	0.029703	27	16	1	3	14	2	0.301587
Bnon_01009	-	-	-	-	-	-	-	0	4	3	0	3	2	1	0.461538
Bnon_01010	-	-	-	-	-	-	-	0	25	8	5	44	30	14	0.698413
Bnon_01011	-	-	-	-	-	-	-	0	2	1	1	2	6	3	0.733333
Bnon_01012	-	-	-	-	-	-	-	0.00990099	7	0	3	1	2	3	0.375
Bnon_01013	-	-	-	-	-	-	-	0	6	4	4	1	0	3	0.222222
Bnon_01014	-	-	-	-	-	-	-	0.019802	2	1	1	6	3	8	0.809524
Bnon_01015	-	-	-	-	-	-	-	0.029703	6	2	3	0	2	4	0.352941
Bnon_01016	-	-	-	-	-	-	-	0.029703	7	4	4	9	6	11	0.634146
Bnon_01017	-	-	-	-	-	-	-	0.039604	2	1	1	3	3	6	0.75
Bnon_01018	-	-	-	-	-	-	-	0	1	0	0	4	4	0	0.888889
Bnon_01019	-	-	-	-	-	-	-	0	9	6	1	32	14	4	0.757576
Bnon_01020	-	-	-	-	-	-	-	0	12	6	1	13	10	4	0.586957
Bnon_01021	-	-	-	-	-	-	-	0	2	2	1	3	1	1	0.5
Bnon_01022	-	-	-	-	-	-	-	0	21	21	3	18	31	8	0.558824
Bnon_01023	-	-	-	-	-	-	-	0	5	0	2	8	3	5	0.695652
Bnon_01024	-	-	-	-	-	-	-	0	6	10	3	7	9	9	0.568182
Bnon_01025	-	-	-	-	-	-	-	0	13	8	1	7	5	6	0.45
Bnon_01026	-	-	-	-	-	-	-	0	3	6	0	2	0	0	0.181818
Bnon_01027	-	-	-	-	-	-	-	0.00990099	8	4	0	6	2	7	0.555556
Bnon_01028	-	-	-	-	-	-	-	0	5	4	6	3	1	1	0.25
Bnon_01029	-	-	-	-	-	-	-	0.0693069	18	7	1	8	2	2	0.315789
Bnon_01030	-	-	-	-	-	-	-	0.00990099	10	11	2	17	7	2	0.530612
Bnon_01031	-	-	-	-	-	-	-	0	11	8	0	12	13	3	0.595745
Bnon_01032	-	-	-	-	-	-	-	0	21	18	0	23	24	2	0.556818
Bnon_01033	-	-	-	-	-	-	-	0	37	26	3	25	21	6	0.440678
Bnon_01034	-	-	-	-	-	-	-	0	5	2	0	6	8	1	0.681818
Bnon_01035	-	-	-	-	-	-	-	0.00990099	9	2	0	5	4	3	0.521739
Bnon_01036	-	-	-	-	-	-	-	0	49	32	3	83	55	16	0.647059
Bnon_01037	-	-	-	-	-	-	-	0	9	8	5	8	6	7	0.488372
Bnon_01038	-	-	-	-	-	-	-	0	25	8	2	47	20	5	0.672897
Bnon_01039	-	-	-	-	-	-	-	0	11	1	4	22	7	9	0.703704
Bnon_01040	-	-	-	-	-	-	-	0.039604	20	6	4	21	14	3	0.558824
Bnon_01041	-	-	-	-	-	-	-	0	26	18	3	33	28	5	0.584071
Bnon_01042	-	-	-	-	-	-	-	0	18	12	0	17	5	6	0.482759
Bnon_01043	-	-	-	-	-	-	-	0	4	8	2	2	8	10	0.588235
Bnon_01044	-	-	-	-	-	-	-	0.0891089	5	13	3	0	6	0	0.222222
Bnon_01045	-	-	-	-	-	-	-	0	5	4	3	7	7	3	0.586207
Bnon_01046	-	-	-	-	-	-	-	0.019802	8	5	0	3	7	2	0.48
Bnon_01047	-	-	-	-	-	-	-	0	10	29	7	23	21	7	0.525773
Bnon_01048	-	-	-	-	-	-	-	0.00990099	21	16	3	14	15	4	0.452055
Bnon_01049	-	-	-	-	-	-	-	0.00990099	1	9	3	0	0	0	0
Bnon_01050	-	-	-	-	-	-	-	0.00990099	6	3	1	0	0	0	0
Bnon_01051	-	-	-	-	-	-	-	0.00990099	38	38	5	66	45	11	0.600985
Bnon_01052	-	-	-	-	-	-	-	0.00990099	14	11	1	3	8	2	0.333333
Bnon_01053	-	-	-	-	-	-	-	0	25	26	0	8	11	2	0.291667
Bnon_01054	-	-	-	-	-	-	-	0	3	1	1	2	2	1	0.5
Bnon_01055	-	-	-	-	-	-	-	0.0792079	9	9	1	0	0	0	0
Bnon_01056	-	-	-	-	-	-	-	0.019802	9	0	0	2	2	0	0.307692
Bnon_01057	-	-	-	-	-	-	-	0	11	18	2	15	11	5	0.5
Bnon_01058	-	-	-	-	-	-	-	0	11	21	2	11	11	7	0.460317
Bnon_01059	-	-	-	-	-	-	-	0	28	23	2	25	25	10	0.530973
Bnon_01060	-	-	-	-	-	-	-	0	5	8	0	13	7	0	0.606061
Bnon_01061	-	-	-	-	-	-	-	0	7	4	3	8	12	4	0.631579
Bnon_01062	-	-	-	-	-	-	-	0	4	7	2	4	4	4	0.48
Bnon_01063	-	-	-	-	-	-	-	0	3	3	0	1	4	3	0.571429
Bnon_01064	-	-	-	-	-	-	-	0	23	33	3	21	20	10	0.463636
Bnon_01065	-	-	-	-	-	-	-	0	9	4	2	5	4	7	0.516129
Bnon_01066	-	-	-	-	-	-	-	0	25	29	6	20	15	14	0.449541
Bnon_01067	-	-	-	-	-	-	-	0	9	7	0	1	8	3	0.428571
Bnon_01068	-	-	-	-	-	-	-	0	6	7	0	1	4	0	0.277778
Bnon_01069	-	-	-	-	-	-	-	0	33	20	1	38	23	2	0.538462
Bnon_01070	-	-	-	-	-	-	-	0	6	3	0	3	3	1	0.4375
Bnon_01071	-	-	-	-	-	-	-	0.00990099	8	7	0	0	2	4	0.285714
Bnon_01072	-	-	-	-	-	-	-	0	13	32	0	14	24	4	0.482759
Bnon_01073	-	-	-	-	-	-	-	0	10	4	0	0	7	4	0.44
Bnon_01074	-	-	-	-	-	-	-	0	9	11	5	4	3	2	0.264706
Bnon_01075	-	-	-	-	-	-	-	0	11	10	0	15	11	5	0.596154
Bnon_01076	-	-	-	-	-	-	-	0	1	3	2	2	7	1	0.625
Bnon_01077	-	-	-	-	-	-	-	0	20	23	1	45	29	10	0.65625
Bnon_01078	-	-	-	-	-	-	-	0	3	2	0	10	5	2	0.772727
Bnon_01079	-	-	-	-	-	-	-	0.019802	8	16	3	3	9	5	0.386364
Bnon_01080	-	-	-	-	-	-	-	0.00990099	14	18	3	16	9	14	0.527027
Bnon_01081	-	-	-	-	-	-	-	0.188119	17	11	1	1	2	0	0.09375
Bnon_01082	-	-	-	-	-	-	-	0.0594059	11	6	1	8	11	3	0.55
Bnon_01083	-	-	-	-	-	-	-	0	22	18	1	18	23	8	0.544444
Bnon_01084	-	-	-	-	-	-	-	0	11	17	2	4	8	4	0.347826
Bnon_01085	-	-	-	-	-	-	-	0	27	6	0	25	13	1	0.541667
Bnon_01086	-	-	-	-	-	-	-	0	13	9	1	16	6	2	0.510638
Bnon_01087	-	-	-	-	-	-	-	0	10	10	2	8	12	4	0.521739
Bnon_01088	-	-	-	-	-	-	-	0	29	11	0	34	17	4	0.578947
Bnon_01089	-	-	-	-	-	-	-	0	8	4	0	1	5	3	0.428571
Bnon_01090	-	-	-	-	-	-	-	0	14	20	0	25	19	8	0.604651
Bnon_01091	-	-	-	-	-	-	-	0	11	8	2	18	19	15	0.712329
Bnon_01092	-	-	-	-	-	-	-	0	8	1	0	4	9	1	0.608696
Bnon_01093	-	-	-	-	-	-	-	0.049505	6	12	1	0	1	1	0.0952381
Bnon_01094	-	-	-	-	-	-	-	0	3	9	1	6	5	2	0.5
Bnon_01095	-	-	-	-	-	-	-	0	151	129	18	108	124	40	0.477193
Bnon_01096	-	-	-	-	-	-	-	0	24	14	3	24	7	14	0.523256
Bnon_01097	-	-	-	-	-	-	-	0	15	8	4	7	7	8	0.44898
Bnon_01098	-	-	-	-	-	-	-	0	0	5	0	1	1	1	0.375
Bnon_01099	-	-	-	-	-	-	-	0	11	2	0	10	4	0	0.518519
Bnon_01100	-	-	-	-	-	-	-	0.00990099	10	1	1	10	3	1	0.538462
Bnon_01101	-	-	-	-	-	-	-	0	13	5	0	12	7	3	0.55
Bnon_01102	-	-	-	-	-	-	-	0.019802	22	17	4	13	10	2	0.367647
Bnon_01103	-	-	-	-	-	-	-	0	7	5	0	7	4	1	0.5
Bnon_01104	-	-	-	-	-	-	-	0	5	3	0	8	8	1	0.68
Bnon_01105	-	-	-	-	-	-	-	0	12	2	0	18	7	2	0.658537
Bnon_01106	-	-	-	-	-	-	-	0	3	0	3	4	4	7	0.714286
Bnon_01107	-	-	-	-	-	-	-	0	4	2	0	2	1	3	0.5
Bnon_01108	-	-	-	-	-	-	-	0	9	5	2	11	7	6	0.6
Bnon_01109	-	-	-	-	-	-	-	0	4	4	5	0	1	3	0.235294
Bnon_01110	-	-	-	-	-	-	-	0.00990099	24	15	11	28	19	22	0.579832
Bnon_01111	-	-	-	-	-	-	-	0	3	6	1	3	4	3	0.5
Bnon_01112	-	-	-	-	-	-	-	0	5	4	0	4	4	1	0.5
Bnon_01113	-	-	-	-	-	-	-	0	19	8	2	14	11	4	0.5
Bnon_01114	-	-	-	-	-	-	-	0	38	19	2	34	33	3	0.542636
Bnon_01115	-	-	-	-	-	-	-	0	4	5	1	2	1	1	0.285714
Bnon_01116	-	-	-	-	-	-	-	0	11	11	3	20	7	9	0.590164
Bnon_01117	-	-	-	-	-	-	-	0	13	10	2	19	16	3	0.603175
Bnon_01118	-	-	-	-	-	-	-	0	5	15	2	12	7	1	0.47619
Bnon_01119	-	-	-	-	-	-	-	0	3	1	0	0	0	0	0
Bnon_01120	-	-	-	-	-	-	-	0	0	0	0	1	1	0	1
Bnon_01121	-	-	-	-	-	-	-	0.00990099	18	5	2	16	10	6	0.561404
Bnon_01122	-	-	-	-	-	-	-	0	7	8	4	5	8	6	0.5
Bnon_01123	-	-	-	-	-	-	-	0	6	1	2	0	4	2	0.4
Bnon_01124	-	-	-	-	-	-	-	0	5	11	2	2	7	1	0.357143
Bnon_01125	-	-	-	-	-	-	-	0	14	5	3	10	6	1	0.435897
Bnon_01126	-	-	-	-	-	-	-	0.029703	9	20	2	0	7	1	0.205128
Bnon_01127	-	-	-	-	-	-	-	0.00990099	15	12	5	4	7	1	0.272727
Bnon_01128	-	-	-	-	-	-	-	0	11	12	0	5	7	3	0.394737
Bnon_01129	-	-	-	-	-	-	-	0	9	8	0	5	5	3	0.433333
Bnon_01130	-	-	-	-	-	-	-	0	8	2	0	17	4	3	0.705882
Bnon_01131	-	-	-	-	-	-	-	0	15	34	3	9	11	9	0.358025
Bnon_01132	-	-	-	-	-	-	-	0.00990099	7	10	2	6	10	3	0.5
Bnon_01133	-	-	-	-	-	-	-	0	5	4	0	5	6	4	0.625
Bnon_01134	-	-	-	-	-	-	-	0	5	7	0	1	0	4	0.294118
Bnon_01135	-	-	-	-	-	-	-	0.019802	54	35	2	28	23	10	0.401316
Bnon_01136	-	-	-	-	-	-	-	0	27	19	3	27	19	8	0.524272
Bnon_01137	-	-	-	-	-	-	-	0	126	110	5	136	91	20	0.506148
Bnon_01138	-	-	-	-	-	-	-	0	25	13	2	18	12	10	0.5
Bnon_01139	-	-	-	-	-	-	-	0	14	9	0	24	4	12	0.634921
Bnon_01140	-	-	-	-	-	-	-	0.0693069	10	20	0	4	11	1	0.347826
Bnon_01141	-	-	-	-	-	-	-	0.00990099	6	9	6	7	7	2	0.432432
Bnon_01142	-	-	-	-	-	-	-	0	42	33	7	27	26	8	0.426573
Bnon_01143	-	-	-	-	-	-	-	0	7	2	0	3	6	0	0.5
Bnon_01144	-	-	-	-	-	-	-	0	21	11	2	29	8	4	0.546667
Bnon_01145	-	-	-	-	-	-	-	0	10	6	1	0	1	0	0.0555556
Bnon_01146	-	-	-	-	-	-	-	0	1	0	0	3	2	0	0.833333
Bnon_01147	-	-	-	-	-	-	-	0	17	24	3	14	14	9	0.45679
Bnon_01148	-	-	-	-	-	-	-	0.039604	11	8	0	6	5	0	0.366667
Bnon_01149	-	-	-	-	-	-	-	0	12	19	2	16	15	3	0.507463
Bnon_01150	-	-	-	-	-	-	-	0	48	42	5	62	42	20	0.56621
Bnon_01151	-	-	-	-	-	-	-	0	13	5	0	7	4	0	0.37931
Bnon_01152	-	-	-	-	-	-	-	0	15	3	1	10	10	5	0.568182
Bnon_01153	-	-	-	-	-	-	-	0	32	25	3	24	34	9	0.527559
Bnon_01154	-	-	-	-	-	-	-	0	68	42	5	90	60	12	0.584838
Bnon_01155	-	-	-	-	-	-	-	0	10	11	5	4	5	1	0.277778
Bnon_01156	-	-	-	-	-	-	-	0	11	5	3	15	11	6	0.627451
Bnon_01157	-	-	-	-	-	-	-	0	20	9	1	49	12	12	0.708738
Bnon_01158	-	-	-	-	-	-	-	0	0	2	0	0	3	0	0.6
Bnon_01159	-	-	-	-	-	-	-	0	6	6	1	13	3	4	0.606061
Bnon_01160	-	-	-	-	-	-	-	0	19	8	1	35	12	6	0.654321
Bnon_01161	-	-	-	-	-	-	-	0	13	13	3	40	11	8	0.670455
Bnon_01162	-	-	-	-	-	-	-	0	50	25	5	57	24	24	0.567568
Bnon_01163	-	-	-	-	-	-	-	0.019802	27	13	1	44	27	7	0.655462
Bnon_01164	-	-	-	-	-	-	-	0	47	79	11	33	61	22	0.458498
Bnon_01165	-	-	-	-	-	-	-	0	33	11	1	33	10	7	0.526316
Bnon_01166	-	-	-	-	-	-	-	0	5	2	1	2	1	1	0.333333
Bnon_01167	-	-	-	-	-	-	-	0	2	1	0	3	1	3	0.7
Bnon_01168	-	-	-	-	-	-	-	0	2	2	1	7	4	6	0.772727
Bnon_01169	-	-	-	-	-	-	-	0.00990099	12	5	3	5	3	2	0.333333
Bnon_01170	-	-	-	-	-	-	-	0	4	2	1	8	5	4	0.708333
Bnon_01171	-	-	-	-	-	-	-	0	1	3	5	0	0	0	0
Bnon_01172	-	-	-	-	-	-	-	0	3	0	0	7	0	1	0.727273
Bnon_01173	-	-	-	-	-	-	-	0	8	4	0	2	3	2	0.368421
Bnon_01174	-	-	-	-	-	-	-	0.029703	15	6	2	11	17	2	0.566038
Bnon_01175	-	-	-	-	-	-	-	0	6	1	2	1	0	2	0.25
Bnon_01176	-	-	-	-	-	-	-	0.128713	10	11	4	1	8	1	0.285714
Bnon_01177	-	-	-	-	-	-	-	0	8	8	1	5	2	0	0.291667
Bnon_01178	-	-	-	-	-	-	-	0	5	0	1	3	3	2	0.571429
Bnon_01179	-	-	-	-	-	-	-	0.138614	17	9	5	5	6	1	0.27907
Bnon_01180	-	-	-	-	-	-	-	0	5	2	2	2	4	4	0.526316
Bnon_01181	-	-	-	-	-	-	-	0.039604	4	6	0	2	4	1	0.411765
Bnon_01182	-	-	-	-	-	-	-	0.148515	7	9	1	3	2	1	0.26087
Bnon_01183	-	-	-	-	-	-	-	0	4	5	4	4	5	4	0.5
Bnon_01184	-	-	-	-	-	-	-	0	16	13	1	38	22	11	0.70297
Bnon_01185	-	-	-	-	-	-	-	0	11	7	0	6	1	0	0.28
Bnon_01186	-	-	-	-	-	-	-	0.19802	10	18	3	1	5	0	0.162162
Bnon_01187	-	-	-	-	-	-	-	0	21	10	0	33	18	9	0.659341
Bnon_01188	-	-	-	-	-	-	-	0	2	7	1	1	3	0	0.285714
Bnon_01189	-	-	-	-	-	-	-	0	35	36	7	23	22	4	0.385827
Bnon_01190	-	-	-	-	-	-	-	0	23	8	2	26	11	6	0.565789
Bnon_01191	-	-	-	-	-	-	-	0.0594059	10	8	2	0	2	0	0.0909091
Bnon_01192	-	-	-	-	-	-	-	0	17	12	2	6	5	7	0.367347
Bnon_01193	-	-	-	-	-	-	-	0	14	8	2	15	12	5	0.571429
Bnon_01194	-	-	-	-	-	-	-	0	7	6	0	25	22	6	0.80303
Bnon_01195	-	-	-	-	-	-	-	0.00990099	73	36	7	81	51	14	0.557252
Bnon_01196	-	-	-	-	-	-	-	0	28	16	1	47	23	11	0.642857
Bnon_01197	-	-	-	-	-	-	-	0.128713	7	4	4	3	0	0	0.166667
Bnon_01198	-	-	-	-	-	-	-	0	6	8	3	5	5	9	0.527778
Bnon_01199	-	-	-	-	-	-	-	0	3	3	0	6	2	1	0.6
Bnon_01200	-	-	-	-	-	-	-	0	3	0	0	6	2	2	0.769231
Bnon_01201	-	-	-	-	-	-	-	0.00990099	2	0	1	0	0	0	0
Bnon_01202	-	-	-	-	-	-	-	0	18	16	4	20	20	9	0.563218
Bnon_01203	-	-	-	-	-	-	-	0.00990099	31	25	3	13	6	4	0.280488
Bnon_01204	-	-	-	-	-	-	-	0	3	4	2	1	2	1	0.307692
Bnon_01205	-	-	-	-	-	-	-	0	4	4	1	7	8	3	0.666667
Bnon_01206	-	-	-	-	-	-	-	0	9	9	0	4	2	0	0.25
Bnon_01207	-	-	-	-	-	-	-	0.00990099	10	7	1	12	3	2	0.485714
Bnon_01208	-	-	-	-	-	-	-	0	28	20	1	24	12	8	0.473118
Bnon_01209	-	-	-	-	-	-	-	0	3	2	0	2	4	1	0.583333
Bnon_01210	-	-	-	-	-	-	-	0	2	1	4	1	4	1	0.461538
Bnon_01211	-	-	-	-	-	-	-	0	1	2	2	0	0	2	0.285714
Bnon_01212	-	-	-	-	-	-	-	0	0	0	1	0	0	0	0
Bnon_01213	-	-	-	-	-	-	-	0	0	0	3	0	0	0	0
Bnon_01214	-	-	-	-	-	-	-	0	0	1	2	0	0	0	0
Bnon_01215	-	-	-	-	-	-	-	0	0	1	2	1	0	0	0.25
Bnon_01216	-	-	-	-	-	-	-	0	0	0	2	1	0	0	0.333333
Bnon_01217	-	-	-	-	-	-	-	0	0	1	2	0	0	0	0
Bnon_01218	-	-	-	-	-	-	-	0	14	14	1	16	11	8	0.546875
Bnon_01219	-	-	-	-	-	-	-	0	12	7	2	12	18	2	0.603774
Bnon_01220	-	-	-	-	-	-	-	0.00990099	22	19	3	4	10	1	0.254237
Bnon_01221	-	-	-	-	-	-	-	0.00990099	24	13	2	10	9	8	0.409091
Bnon_01222	-	-	-	-	-	-	-	0.019802	4	2	2	0	1	0	0.111111
Bnon_01223	-	-	-	-	-	-	-	0	15	12	0	12	10	3	0.480769
Bnon_01224	-	-	-	-	-	-	-	0.019802	1	2	3	2	1	0	0.333333
Bnon_01225	-	-	-	-	-	-	-	0	24	12	3	43	25	14	0.677686
Bnon_01226	-	-	-	-	-	-	-	0	38	47	5	47	29	14	0.5
Bnon_01227	-	-	-	-	-	-	-	0	3	8	0	6	4	2	0.521739
Bnon_01228	-	-	-	-	-	-	-	0	17	12	0	22	15	3	0.57971
Bnon_01229	-	-	-	-	-	-	-	0.00990099	23	19	0	10	13	6	0.408451
Bnon_01230	-	-	-	-	-	-	-	0	7	4	0	3	1	3	0.388889
Bnon_01231	-	-	-	-	-	-	-	0	35	22	3	41	30	12	0.58042
Bnon_01232	-	-	-	-	-	-	-	0	31	26	2	36	25	9	0.542636
Bnon_01233	-	-	-	-	-	-	-	0.00990099	18	8	10	4	4	8	0.307692
Bnon_01234	-	-	-	-	-	-	-	0	7	5	1	3	12	3	0.580645
Bnon_01235	-	-	-	-	-	-	-	0	59	27	4	73	46	21	0.608696
Bnon_01236	-	-	-	-	-	-	-	0	10	11	3	10	2	1	0.351351
Bnon_01237	-	-	-	-	-	-	-	0	31	35	3	27	26	6	0.460938
Bnon_01238	-	-	-	-	-	-	-	0.049505	9	9	2	0	3	0	0.130435
Bnon_01239	-	-	-	-	-	-	-	0	9	4	1	9	5	4	0.5625
Bnon_01240	-	-	-	-	-	-	-	0	35	21	5	38	37	6	0.570423
Bnon_01241	-	-	-	-	-	-	-	0	11	7	0	21	14	5	0.689655
Bnon_01242	-	-	-	-	-	-	-	0	15	8	2	6	7	6	0.431818
Bnon_01243	-	-	-	-	-	-	-	0	6	5	2	0	1	0	0.0714286
Bnon_01244	-	-	-	-	-	-	-	0	28	16	2	31	18	10	0.561905
Bnon_01245	-	-	-	-	-	-	-	0	10	4	3	17	17	7	0.706897
Bnon_01246	-	-	-	-	-	-	-	0	7	20	2	5	18	2	0.462963
Bnon_01247	-	-	-	-	-	-	-	0	9	20	1	33	17	7	0.655172
Bnon_01248	-	-	-	-	-	-	-	0	36	15	2	59	36	11	0.666667
Bnon_01249	-	-	-	-	-	-	-	0	1	3	2	0	1	0	0.142857
Bnon_01250	-	-	-	-	-	-	-	0	6	4	0	4	3	0	0.411765
Bnon_01251	-	-	-	-	-	-	-	0	5	7	2	8	9	1	0.5625
Bnon_01252	-	-	-	-	-	-	-	0	12	2	0	3	3	3	0.391304
Bnon_01253	-	-	-	-	-	-	-	0	19	4	0	4	7	1	0.342857
Bnon_01254	-	-	-	-	-	-	-	0.178218	11	12	5	0	0	0	0
Bnon_01255	-	-	-	-	-	-	-	0	16	21	8	6	12	12	0.4
Bnon_01256	-	-	-	-	-	-	-	0	29	16	3	51	25	13	0.649635
Bnon_01257	-	-	-	-	-	-	-	0	6	9	4	25	12	8	0.703125
Bnon_01258	-	-	-	-	-	-	-	0	13	7	2	15	14	2	0.584906
Bnon_01259	-	-	-	-	-	-	-	0	6	1	0	7	6	0	0.65
Bnon_01260	-	-	-	-	-	-	-	0.178218	3	20	2	5	5	2	0.324324
Bnon_01261	-	-	-	-	-	-	-	0	19	22	3	14	23	2	0.46988
Bnon_01262	-	-	-	-	-	-	-	0	10	7	1	6	10	3	0.513514
Bnon_01263	-	-	-	-	-	-	-	0	22	21	1	24	10	4	0.463415
Bnon_01264	-	-	-	-	-	-	-	0	6	9	1	1	9	0	0.384615
Bnon_01265	-	-	-	-	-	-	-	0	3	4	0	0	3	1	0.363636
Bnon_01266	-	-	-	-	-	-	-	0	4	3	1	3	5	4	0.6
Bnon_01267	-	-	-	-	-	-	-	0	7	10	2	9	4	3	0.457143
Bnon_01268	-	-	-	-	-	-	-	0	5	10	6	2	4	0	0.222222
Bnon_01269	-	-	-	-	-	-	-	0	18	15	2	20	23	8	0.593023
Bnon_01270	-	-	-	-	-	-	-	0	3	9	3	3	7	2	0.444444
Bnon_01271	-	-	-	-	-	-	-	0.039604	16	17	1	4	20	1	0.423729
Bnon_01272	-	-	-	-	-	-	-	0	26	16	0	21	14	5	0.487805
Bnon_01273	-	-	-	-	-	-	-	0	15	19	3	24	18	3	0.54878
Bnon_01274	-	-	-	-	-	-	-	0	42	21	3	38	29	18	0.562914
Bnon_01275	-	-	-	-	-	-	-	0	7	7	2	4	5	5	0.466667
Bnon_01276	-	-	-	-	-	-	-	0	22	8	1	21	13	9	0.581081
Bnon_01277	-	-	-	-	-	-	-	0	20	16	1	21	11	7	0.513158
Bnon_01278	-	-	-	-	-	-	-	0	6	10	0	2	8	0	0.384615
Bnon_01279	-	-	-	-	-	-	-	0.128713	15	33	5	15	13	1	0.353659
Bnon_01280	-	-	-	-	-	-	-	0	35	13	0	39	26	8	0.603306
Bnon_01281	-	-	-	-	-	-	-	0	18	5	0	6	8	0	0.378378
Bnon_01282	-	-	-	-	-	-	-	0	41	37	6	45	34	14	0.525424
Bnon_01283	-	-	-	-	-	-	-	0	16	12	2	25	15	10	0.625
Bnon_01284	-	-	-	-	-	-	-	0	4	5	0	1	5	1	0.4375
Bnon_01285	-	-	-	-	-	-	-	0.029703	9	8	2	3	12	1	0.457143
Bnon_01286	-	-	-	-	-	-	-	0	20	6	0	28	12	4	0.628571
Bnon_01287	-	-	-	-	-	-	-	0	25	8	4	14	20	11	0.54878
Bnon_01288	-	-	-	-	-	-	-	0	26	15	4	22	28	13	0.583333
Bnon_01289	-	-	-	-	-	-	-	0	37	20	1	47	35	4	0.597222
Bnon_01290	-	-	-	-	-	-	-	0	2	1	0	1	3	8	0.8
Bnon_01291	-	-	-	-	-	-	-	0.019802	30	18	8	17	13	10	0.416667
Bnon_01292	-	-	-	-	-	-	-	0	22	22	6	22	22	10	0.519231
Bnon_01293	-	-	-	-	-	-	-	0.168317	8	20	2	2	6	0	0.210526
Bnon_01294	-	-	-	-	-	-	-	0	6	5	0	11	11	2	0.685714
Bnon_01295	-	-	-	-	-	-	-	0	59	47	13	34	30	6	0.37037
Bnon_01296	-	-	-	-	-	-	-	0	25	10	3	24	19	3	0.547619
Bnon_01297	-	-	-	-	-	-	-	0.00990099	8	14	5	4	12	5	0.4375
Bnon_01298	-	-	-	-	-	-	-	0	28	11	1	27	6	4	0.480519
Bnon_01299	-	-	-	-	-	-	-	0	58	37	10	87	57	19	0.608209
Bnon_01300	-	-	-	-	-	-	-	0	8	13	3	20	17	10	0.661972
Bnon_01301	-	-	-	-	-	-	-	0	20	16	0	29	17	4	0.581395
Bnon_01302	-	-	-	-	-	-	-	0	7	8	1	8	5	1	0.466667
Bnon_01303	-	-	-	-	-	-	-	0	18	12	2	13	6	1	0.384615
Bnon_01304	-	-	-	-	-	-	-	0	5	4	0	7	5	3	0.625
Bnon_01305	-	-	-	-	-	-	-	0.00990099	12	28	2	17	18	4	0.481481
Bnon_01306	-	-	-	-	-	-	-	0	11	10	0	29	25	7	0.743902
Bnon_01307	-	-	-	-	-	-	-	0	10	4	1	13	7	3	0.605263
Bnon_01308	-	-	-	-	-	-	-	0.00990099	10	3	0	6	5	0	0.458333
Bnon_01309	-	-	-	-	-	-	-	0.029703	2	0	1	0	0	0	0
Bnon_01310	-	-	-	-	-	-	-	0.00990099	15	8	2	6	2	2	0.285714
Bnon_01311	-	-	-	-	-	-	-	0	12	6	2	7	11	3	0.512195
Bnon_01312	-	-	-	-	-	-	-	0	18	3	0	19	8	7	0.618182
Bnon_01313	-	-	-	-	-	-	-	0.00990099	12	2	0	4	8	2	0.5
Bnon_01314	-	-	-	-	-	-	-	0	7	5	1	12	10	5	0.675
Bnon_01315	-	-	-	-	-	-	-	0	17	13	2	19	10	6	0.522388
Bnon_01316	-	-	-	-	-	-	-	0	2	1	0	3	1	2	0.666667
Bnon_01317	-	-	-	-	-	-	-	0	1	2	1	8	5	4	0.809524
Bnon_01318	-	-	-	-	-	-	-	0	9	6	2	24	9	6	0.696429
Bnon_01319	-	-	-	-	-	-	-	0.049505	4	2	2	0	0	0	0
Bnon_01320	-	-	-	-	-	-	-	0	4	1	0	3	2	2	0.583333
Bnon_01321	-	-	-	-	-	-	-	0	9	3	0	8	0	0	0.4
Bnon_01322	-	-	-	-	-	-	-	0.00990099	7	6	0	12	6	3	0.617647
Bnon_01323	-	-	-	-	-	-	-	0.019802	11	3	2	18	4	5	0.627907
Bnon_01324	-	-	-	-	-	-	-	0	5	1	0	18	3	0	0.777778
Bnon_01325	-	-	-	-	-	-	-	0.00990099	5	2	0	6	7	1	0.666667
Bnon_01326	-	-	-	-	-	-	-	0	2	1	1	4	5	3	0.75
Bnon_01327	-	-	-	-	-	-	-	0	5	0	3	2	5	3	0.555556
Bnon_01328	-	-	-	-	-	-	-	0	8	2	2	19	9	2	0.714286
Bnon_01329	-	-	-	-	-	-	-	0	6	6	3	4	6	9	0.558824
Bnon_01330	-	-	-	-	-	-	-	0	15	8	2	6	1	6	0.342105
Bnon_01331	-	-	-	-	-	-	-	0	26	20	13	43	10	4	0.491379
Bnon_01332	-	-	-	-	-	-	-	0	10	2	1	7	5	6	0.580645
Bnon_01333	-	-	-	-	-	-	-	0	1	4	3	4	1	4	0.529412
Bnon_01334	-	-	-	-	-	-	-	0	4	2	0	4	3	3	0.625
Bnon_01335	-	-	-	-	-	-	-	0	6	3	1	5	3	1	0.473684
Bnon_01336	-	-	-	-	-	-	-	0	7	6	2	15	5	5	0.625
Bnon_01337	-	-	-	-	-	-	-	0	8	5	1	20	8	3	0.688889
Bnon_01338	-	-	-	-	-	-	-	0.0594059	11	5	3	2	5	1	0.296296
Bnon_01339	-	-	-	-	-	-	-	0	15	6	5	38	18	11	0.72043
Bnon_01340	-	-	-	-	-	-	-	0	7	5	2	7	17	6	0.681818
Bnon_01341	-	-	-	-	-	-	-	0	1	4	1	1	5	4	0.625
Bnon_01342	-	-	-	-	-	-	-	0	17	9	3	40	20	13	0.715686
Bnon_01343	-	-	-	-	-	-	-	0	10	5	4	20	18	21	0.75641
Bnon_01344	-	-	-	-	-	-	-	0	36	26	3	60	44	23	0.661458
Bnon_01345	-	-	-	-	-	-	-	0	3	2	0	9	8	1	0.782609
Bnon_01346	-	-	-	-	-	-	-	0	26	18	1	35	24	5	0.587156
Bnon_01347	-	-	-	-	-	-	-	0.0693069	5	0	1	0	1	0	0.142857
Bnon_01348	-	-	-	-	-	-	-	0	8	0	2	24	8	9	0.803922
Bnon_01349	-	-	-	-	-	-	-	0	9	2	2	7	4	0	0.458333
Bnon_01350	-	-	-	-	-	-	-	0.00990099	12	4	1	13	11	3	0.613636
Bnon_01351	-	-	-	-	-	-	-	0	5	2	1	5	9	4	0.692308
Bnon_01352	-	-	-	-	-	-	-	0	34	15	1	48	25	13	0.632353
Bnon_01353	-	-	-	-	-	-	-	0.00990099	4	3	0	0	3	0	0.3
Bnon_01354	-	-	-	-	-	-	-	0	2	1	2	6	1	5	0.705882
Bnon_01355	-	-	-	-	-	-	-	0	7	3	2	6	3	0	0.428571
Bnon_01356	-	-	-	-	-	-	-	0	1	3	2	0	2	0	0.25
Bnon_01357	-	-	-	-	-	-	-	0.029703	10	1	1	4	6	2	0.5
Bnon_01358	-	-	-	-	-	-	-	0	4	1	0	6	5	4	0.75
Bnon_01359	-	-	-	-	-	-	-	0	13	9	1	19	9	6	0.596491
Bnon_01360	-	-	-	-	-	-	-	0	3	2	1	11	6	3	0.769231
Bnon_01361	-	-	-	-	-	-	-	0	19	9	0	29	13	3	0.616438
Bnon_01362	-	-	-	-	-	-	-	0.00990099	12	2	2	13	3	1	0.515152
Bnon_01363	-	-	-	-	-	-	-	0.039604	15	16	4	6	13	2	0.375
Bnon_01364	-	-	-	-	-	-	-	0	3	1	1	0	6	3	0.642857
Bnon_01365	-	-	-	-	-	-	-	0.039604	1	5	1	4	2	2	0.533333
Bnon_01366	-	-	-	-	-	-	-	0	10	20	1	14	16	4	0.523077
Bnon_01367	-	-	-	-	-	-	-	0	15	6	1	33	16	5	0.710526
Bnon_01368	-	-	-	-	-	-	-	0.019802	3	2	0	0	0	0	0
Bnon_01369	-	-	-	-	-	-	-	0	4	2	0	2	2	2	0.5
Bnon_01370	-	-	-	-	-	-	-	0	9	3	2	23	6	1	0.681818
Bnon_01371	-	-	-	-	-	-	-	0	15	6	1	25	17	1	0.661538
Bnon_01372	-	-	-	-	-	-	-	0.00990099	6	5	0	1	1	4	0.352941
Bnon_01373	-	-	-	-	-	-	-	0	6	7	2	2	5	3	0.4
Bnon_01374	-	-	-	-	-	-	-	0	8	10	0	14	9	3	0.590909
Bnon_01375	-	-	-	-	-	-	-	0	14	17	2	23	19	10	0.611765
Bnon_01376	-	-	-	-	-	-	-	0	8	11	3	12	9	2	0.511111
Bnon_01377	-	-	-	-	-	-	-	0	9	9	2	12	8	4	0.545455
Bnon_01378	-	-	-	-	-	-	-	0	18	11	4	38	23	10	0.682692
Bnon_01379	-	-	-	-	-	-	-	0.0792079	2	7	0	0	0	0	0
Bnon_01380	-	-	-	-	-	-	-	0	3	9	4	2	11	9	0.578947
Bnon_01381	-	-	-	-	-	-	-	0.049505	1	2	1	0	0	0	0
Bnon_01382	-	-	-	-	-	-	-	0	29	9	3	26	17	6	0.544444
Bnon_01383	-	-	-	-	-	-	-	0.039604	14	25	12	11	14	5	0.37037
Bnon_01384	-	-	-	-	-	-	-	0	13	21	1	12	15	6	0.485294
Bnon_01385	-	-	-	-	-	-	-	0.00990099	2	6	1	1	0	1	0.181818
Bnon_01386	-	-	-	-	-	-	-	0	18	7	1	28	12	2	0.617647
Bnon_01387	-	-	-	-	-	-	-	0.019802	26	14	1	40	19	5	0.609524
Bnon_01388	-	-	-	-	-	-	-	0.019802	2	2	1	3	4	0	0.583333
Bnon_01389	-	-	-	-	-	-	-	0	11	4	0	10	9	4	0.605263
Bnon_01390	-	-	-	-	-	-	-	0	10	8	1	13	11	4	0.595745
Bnon_01391	-	-	-	-	-	-	-	0.049505	10	15	5	11	9	4	0.444444
Bnon_01392	-	-	-	-	-	-	-	0	21	13	2	20	8	2	0.454545
Bnon_01393	-	-	-	-	-	-	-	0	6	11	5	11	5	13	0.568627
Bnon_01394	-	-	-	-	-	-	-	0.029703	6	5	1	10	5	3	0.6
Bnon_01395	-	-	-	-	-	-	-	0.0792079	6	3	1	4	5	3	0.545455
Bnon_01396	-	-	-	-	-	-	-	0	11	6	2	22	9	4	0.648148
Bnon_01397	-	-	-	-	-	-	-	0.0792079	9	4	0	0	0	0	0
Bnon_01398	-	-	-	-	-	-	-	0.0792079	9	4	0	0	0	0	0
Bnon_01399	-	-	-	-	-	-	-	0.019802	3	1	0	2	0	0	0.333333
Bnon_01400	-	-	-	-	-	-	-	0	6	7	1	7	4	6	0.548387
Bnon_01401	-	-	-	-	-	-	-	0	13	3	1	15	12	7	0.666667
Bnon_01402	-	-	-	-	-	-	-	0	61	29	12	101	60	16	0.634409
Bnon_01403	-	-	-	-	-	-	-	0.00990099	8	15	1	16	14	3	0.578947
Bnon_01404	-	-	-	-	-	-	-	0.00990099	5	6	1	10	5	7	0.647059
Bnon_01405	-	-	-	-	-	-	-	0	12	17	3	18	11	5	0.515152
Bnon_01406	-	-	-	-	-	-	-	0	5	0	0	7	4	2	0.722222
Bnon_01407	-	-	-	-	-	-	-	0	15	13	1	15	26	3	0.60274
Bnon_01408	-	-	-	-	-	-	-	0	13	17	3	7	8	6	0.388889
Bnon_01409	-	-	-	-	-	-	-	0	8	6	1	11	7	3	0.583333
Bnon_01410	-	-	-	-	-	-	-	0	15	18	4	3	8	2	0.26
Bnon_01411	-	-	-	-	-	-	-	0.00990099	6	27	3	0	2	0	0.0526316
Bnon_01412	-	-	-	-	-	-	-	0	2	2	0	1	6	0	0.636364
Bnon_01413	-	-	-	-	-	-	-	0	28	7	1	32	13	7	0.590909
Bnon_01414	-	-	-	-	-	-	-	0	30	34	3	25	33	7	0.492424
Bnon_01415	-	-	-	-	-	-	-	0	4	1	2	7	3	9	0.730769
Bnon_01416	-	-	-	-	-	-	-	0	9	6	1	0	3	1	0.2
Bnon_01417	-	-	-	-	-	-	-	0.00990099	32	27	3	54	28	14	0.607595
Bnon_01418	-	-	-	-	-	-	-	0.00990099	8	10	2	4	11	2	0.459459
Bnon_01419	-	-	-	-	-	-	-	0	17	6	3	25	16	10	0.662338
Bnon_01420	-	-	-	-	-	-	-	0.029703	4	2	1	3	3	1	0.5
Bnon_01421	-	-	-	-	-	-	-	0	61	37	5	56	36	16	0.511848
Bnon_01422	-	-	-	-	-	-	-	0	8	6	1	14	11	1	0.634146
Bnon_01423	-	-	-	-	-	-	-	0	3	8	1	4	10	3	0.586207
Bnon_01424	-	-	-	-	-	-	-	0	28	26	0	42	20	7	0.560976
Bnon_01425	-	-	-	-	-	-	-	0	23	11	5	26	11	3	0.506329
Bnon_01426	-	-	-	-	-	-	-	0	1	1	0	1	1	1	0.6
Bnon_01427	-	-	-	-	-	-	-	0	11	5	0	12	7	4	0.589744
Bnon_01428	-	-	-	-	-	-	-	0	12	2	0	18	17	7	0.75
Bnon_01429	-	-	-	-	-	-	-	0	1	0	0	2	2	2	0.857143
Bnon_01430	-	-	-	-	-	-	-	0	5	8	0	14	11	2	0.675
Bnon_01431	-	-	-	-	-	-	-	0	21	16	1	25	18	5	0.55814
Bnon_01432	-	-	-	-	-	-	-	0	5	2	1	4	2	0	0.428571
Bnon_01433	-	-	-	-	-	-	-	0	5	3	0	11	7	0	0.692308
Bnon_01434	-	-	-	-	-	-	-	0	6	3	0	9	3	5	0.653846
Bnon_01435	-	-	-	-	-	-	-	0	18	7	4	3	0	1	0.121212
Bnon_01436	-	-	-	-	-	-	-	0	14	4	1	19	9	1	0.604167
Bnon_01437	-	-	-	-	-	-	-	0	11	15	2	18	12	8	0.575758
Bnon_01438	-	-	-	-	-	-	-	0	1	3	1	0	2	9	0.6875
Bnon_01439	-	-	-	-	-	-	-	0	23	15	0	34	12	4	0.568182
Bnon_01440	-	-	-	-	-	-	-	0	4	3	0	5	3	1	0.5625
Bnon_01441	-	-	-	-	-	-	-	0	2	5	0	1	1	0	0.222222
Bnon_01442	-	-	-	-	-	-	-	0	12	6	0	22	10	0	0.64
Bnon_01443	-	-	-	-	-	-	-	0	39	24	3	39	25	15	0.544828
Bnon_01444	-	-	-	-	-	-	-	0	16	11	0	15	12	5	0.542373
Bnon_01445	-	-	-	-	-	-	-	0	7	8	0	10	9	2	0.583333
Bnon_01446	-	-	-	-	-	-	-	0	10	12	2	3	5	0	0.25
Bnon_01447	-	-	-	-	-	-	-	0.138614	11	14	2	2	4	2	0.228571
Bnon_01448	-	-	-	-	-	-	-	0	7	3	1	21	5	4	0.731707
Bnon_01449	-	-	-	-	-	-	-	0	19	7	0	22	13	5	0.606061
Bnon_01450	-	-	-	-	-	-	-	0	38	22	6	42	32	12	0.565789
Bnon_01451	-	-	-	-	-	-	-	0	14	5	3	19	10	8	0.627119
Bnon_01452	-	-	-	-	-	-	-	0	6	1	1	8	3	4	0.652174
Bnon_01453	-	-	-	-	-	-	-	0	10	9	2	17	9	8	0.618182
Bnon_01454	-	-	-	-	-	-	-	0	8	0	0	23	13	6	0.84
Bnon_01455	-	-	-	-	-	-	-	0	9	7	0	9	16	3	0.636364
Bnon_01456	-	-	-	-	-	-	-	0	28	17	1	17	21	4	0.477273
Bnon_01457	-	-	-	-	-	-	-	0	11	8	1	17	16	7	0.666667
Bnon_01458	-	-	-	-	-	-	-	0	2	1	0	1	4	1	0.666667
Bnon_01459	-	-	-	-	-	-	-	0	14	11	3	9	13	4	0.481481
Bnon_01460	-	-	-	-	-	-	-	0	13	13	0	3	18	5	0.5
Bnon_01461	-	-	-	-	-	-	-	0.00990099	2	5	0	0	6	1	0.5
Bnon_01462	-	-	-	-	-	-	-	0	33	35	3	32	33	10	0.513699
Bnon_01463	-	-	-	-	-	-	-	0	4	6	3	8	6	7	0.617647
Bnon_01464	-	-	-	-	-	-	-	0	30	20	6	31	20	10	0.521368
Bnon_01465	-	-	-	-	-	-	-	0.00990099	29	29	2	20	23	2	0.428571
Bnon_01466	-	-	-	-	-	-	-	0	10	6	1	6	10	5	0.552632
Bnon_01467	-	-	-	-	-	-	-	0	6	13	0	10	9	1	0.512821
Bnon_01468	-	-	-	-	-	-	-	0	10	3	0	11	12	5	0.682927
Bnon_01469	-	-	-	-	-	-	-	0	26	7	2	23	22	6	0.593023
Bnon_01470	-	-	-	-	-	-	-	0.0594059	11	10	1	8	13	0	0.488372
Bnon_01471	-	-	-	-	-	-	-	0	6	3	1	15	9	6	0.75
Bnon_01472	-	-	-	-	-	-	-	0	14	8	4	13	7	10	0.535714
Bnon_01473	-	-	-	-	-	-	-	0.00990099	7	2	2	2	2	0	0.266667
Bnon_01474	-	-	-	-	-	-	-	0	4	3	2	5	3	5	0.590909
Bnon_01475	-	-	-	-	-	-	-	0	3	3	8	1	2	4	0.333333
Bnon_01476	-	-	-	-	-	-	-	0	3	7	0	14	11	0	0.714286
Bnon_01477	-	-	-	-	-	-	-	0.178218	23	28	2	11	24	8	0.447917
Bnon_01478	-	-	-	-	-	-	-	0	29	11	4	51	28	14	0.678832
Bnon_01479	-	-	-	-	-	-	-	0.19802	21	8	12	0	1	0	0.0238095
Bnon_01480	-	-	-	-	-	-	-	0	11	4	0	14	10	4	0.651163
Bnon_01481	-	-	-	-	-	-	-	0.029703	20	14	0	15	14	5	0.5
Bnon_01482	-	-	-	-	-	-	-	0.00990099	9	8	1	18	9	13	0.689655
Bnon_01483	-	-	-	-	-	-	-	0	4	3	1	2	3	2	0.466667
Bnon_01484	-	-	-	-	-	-	-	0	3	2	0	11	7	2	0.8
Bnon_01485	-	-	-	-	-	-	-	0	9	4	0	6	5	3	0.518519
Bnon_01486	-	-	-	-	-	-	-	0	6	4	1	13	6	3	0.666667
Bnon_01487	-	-	-	-	-	-	-	0	16	18	2	10	22	3	0.492958
Bnon_01488	-	-	-	-	-	-	-	0	10	14	2	18	21	5	0.628571
Bnon_01489	-	-	-	-	-	-	-	0.00990099	0	4	0	1	1	0	0.333333
Bnon_01490	-	-	-	-	-	-	-	0.168317	14	8	3	0	2	0	0.0740741
Bnon_01491	-	-	-	-	-	-	-	0	25	20	0	33	34	8	0.625
Bnon_01492	-	-	-	-	-	-	-	0	7	7	1	3	7	1	0.423077
Bnon_01493	-	-	-	-	-	-	-	0.00990099	12	12	0	4	12	1	0.414634
Bnon_01494	-	-	-	-	-	-	-	0	3	3	0	6	6	1	0.684211
Bnon_01495	-	-	-	-	-	-	-	0.039604	6	2	2	0	0	0	0
Bnon_01496	-	-	-	-	-	-	-	0.039604	6	2	2	0	0	0	0
Bnon_01497	-	-	-	-	-	-	-	0	16	3	2	35	13	10	0.734177
Bnon_01498	-	-	-	-	-	-	-	0.019802	2	8	0	2	4	0	0.375
Bnon_01499	-	-	-	-	-	-	-	0	4	3	2	1	6	2	0.5
Bnon_01500	-	-	-	-	-	-	-	0	3	5	1	3	5	7	0.625
Bnon_01501	-	-	-	-	-	-	-	0.0990099	7	18	4	2	7	1	0.25641
Bnon_01502	-	-	-	-	-	-	-	0	11	6	0	11	7	2	0.540541
Bnon_01503	-	-	-	-	-	-	-	0	70	27	11	106	53	15	0.617021
Bnon_01504	-	-	-	-	-	-	-	0	6	10	0	12	9	1	0.578947
Bnon_01505	-	-	-	-	-	-	-	0.00990099	27	29	2	9	23	10	0.42
Bnon_01506	-	-	-	-	-	-	-	0	10	15	1	15	17	8	0.606061
Bnon_01507	-	-	-	-	-	-	-	0	5	1	0	4	3	1	0.571429
Bnon_01508	-	-	-	-	-	-	-	0	7	8	2	6	8	9	0.575
Bnon_01509	-	-	-	-	-	-	-	0	15	13	2	19	11	3	0.52381
Bnon_01510	-	-	-	-	-	-	-	0.00990099	1	4	0	1	2	0	0.375
Bnon_01511	-	-	-	-	-	-	-	0	24	23	6	17	19	10	0.464646
Bnon_01512	-	-	-	-	-	-	-	0	14	8	5	16	5	13	0.557377
Bnon_01513	-	-	-	-	-	-	-	0	8	2	2	16	7	3	0.684211
Bnon_01514	-	-	-	-	-	-	-	0.029703	4	0	3	2	2	1	0.416667
Bnon_01515	-	-	-	-	-	-	-	0	0	1	2	0	1	2	0.5
Bnon_01516	-	-	-	-	-	-	-	0	2	0	2	0	0	1	0.2
Bnon_01517	-	-	-	-	-	-	-	0	9	3	1	20	9	4	0.717391
Bnon_01518	-	-	-	-	-	-	-	0	19	10	1	7	17	5	0.491525
Bnon_01519	-	-	-	-	-	-	-	0	1	2	1	0	2	1	0.428571
Bnon_01520	-	-	-	-	-	-	-	0	21	44	2	30	29	0	0.468254
Bnon_01521	-	-	-	-	-	-	-	0	12	13	0	9	9	2	0.444444
Bnon_01522	-	-	-	-	-	-	-	0	6	1	0	1	3	2	0.461538
Bnon_01523	-	-	-	-	-	-	-	0	13	9	1	10	13	3	0.530612
Bnon_01524	-	-	-	-	-	-	-	0.00990099	9	6	3	4	6	8	0.5
Bnon_01525	-	-	-	-	-	-	-	0	8	8	6	6	5	5	0.421053
Bnon_01526	-	-	-	-	-	-	-	0.019802	18	23	2	6	20	7	0.434211
Bnon_01527	-	-	-	-	-	-	-	0	9	11	4	7	8	5	0.454545
Bnon_01528	-	-	-	-	-	-	-	0	22	19	3	40	24	12	0.633333
Bnon_01529	-	-	-	-	-	-	-	0	9	6	0	13	13	3	0.659091
Bnon_01530	-	-	-	-	-	-	-	0	6	0	1	6	5	0	0.611111
Bnon_01531	-	-	-	-	-	-	-	0.019802	4	0	0	21	6	1	0.875
Bnon_01532	-	-	-	-	-	-	-	0	9	9	0	7	9	1	0.485714
Bnon_01533	-	-	-	-	-	-	-	0	28	25	7	38	30	18	0.589041
Bnon_01534	-	-	-	-	-	-	-	0	6	3	2	4	7	4	0.576923
Bnon_01535	-	-	-	-	-	-	-	0.0594059	13	10	3	2	3	0	0.16129
Bnon_01536	-	-	-	-	-	-	-	0	1	1	0	2	5	2	0.818182
Bnon_01537	-	-	-	-	-	-	-	0.0693069	2	4	2	0	1	0	0.111111
Bnon_01538	-	-	-	-	-	-	-	0.0891089	3	5	2	0	0	0	0
Bnon_01539	-	-	-	-	-	-	-	0.0891089	2	4	1	0	0	0	0
Bnon_01540	-	-	-	-	-	-	-	0	7	2	3	6	4	5	0.555556
Bnon_01541	-	-	-	-	-	-	-	0	1	0	0	0	2	0	0.666667
Bnon_01542	-	-	-	-	-	-	-	0.118812	32	23	1	3	6	0	0.138462
Bnon_01543	-	-	-	-	-	-	-	0	11	8	3	47	23	25	0.811966
Bnon_01544	-	-	-	-	-	-	-	0	16	8	1	4	10	6	0.444444
Bnon_01545	-	-	-	-	-	-	-	0	31	15	4	54	35	10	0.66443
Bnon_01546	-	-	-	-	-	-	-	0.0792079	2	1	1	0	0	0	0
Bnon_01547	-	-	-	-	-	-	-	0.0792079	2	1	1	0	0	0	0
Bnon_01548	-	-	-	-	-	-	-	0.049505	3	2	2	0	0	0	0
Bnon_01549	-	-	-	-	-	-	-	0.049505	3	2	2	0	0	0	0
Bnon_01550	-	-	-	-	-	-	-	0	6	3	1	2	2	1	0.333333
Bnon_01551	-	-	-	-	-	-	-	0	3	1	2	2	3	4	0.6
Bnon_01552	-	-	-	-	-	-	-	0.0792079	7	5	0	0	2	0	0.142857
Bnon_01553	-	-	-	-	-	-	-	0	7	5	1	1	7	4	0.48
Bnon_01554	-	-	-	-	-	-	-	0.0693069	9	17	3	2	7	0	0.236842
Bnon_01555	-	-	-	-	-	-	-	0.00990099	12	3	0	4	9	1	0.482759
Bnon_01556	-	-	-	-	-	-	-	0	9	5	3	2	4	6	0.413793
Bnon_01557	-	-	-	-	-	-	-	0.019802	5	4	0	3	4	0	0.4375
Bnon_01558	-	-	-	-	-	-	-	0	7	3	4	11	6	8	0.641026
Bnon_01559	-	-	-	-	-	-	-	0	12	8	5	26	15	12	0.679487
Bnon_01560	-	-	-	-	-	-	-	0	12	5	1	9	7	4	0.526316
Bnon_01561	-	-	-	-	-	-	-	0	0	0	0	2	2	6	1
Bnon_01562	-	-	-	-	-	-	-	0	15	14	9	9	6	18	0.464789
Bnon_01563	-	-	-	-	-	-	-	0	43	54	19	37	58	31	0.520661
Bnon_01564	-	-	-	-	-	-	-	0	28	14	1	26	13	8	0.522222
Bnon_01565	-	-	-	-	-	-	-	0.00990099	10	14	0	5	2	2	0.272727
Bnon_01566	-	-	-	-	-	-	-	0.019802	37	38	3	22	26	6	0.409091
Bnon_01567	-	-	-	-	-	-	-	0.0693069	9	4	5	0	6	0	0.25
Bnon_01568	-	-	-	-	-	-	-	0	4	5	0	5	5	5	0.625
Bnon_01569	-	-	-	-	-	-	-	0	15	16	3	11	15	2	0.451613
Bnon_01570	-	-	-	-	-	-	-	0	4	4	0	13	6	1	0.714286
Bnon_01571	-	-	-	-	-	-	-	0	2	3	0	6	8	2	0.761905
Bnon_01572	-	-	-	-	-	-	-	0	28	35	6	46	35	12	0.574074
Bnon_01573	-	-	-	-	-	-	-	0.019802	8	10	1	3	3	0	0.24
Bnon_01574	-	-	-	-	-	-	-	0	5	5	4	2	7	13	0.611111
Bnon_01575	-	-	-	-	-	-	-	0	17	16	1	4	9	1	0.291667
Bnon_01576	-	-	-	-	-	-	-	0	25	13	1	45	21	9	0.657895
Bnon_01577	-	-	-	-	-	-	-	0	3	2	0	0	2	1	0.375
Bnon_01578	-	-	-	-	-	-	-	0	13	16	1	7	6	8	0.411765
Bnon_01579	-	-	-	-	-	-	-	0	8	3	0	4	2	2	0.421053
Bnon_01580	-	-	-	-	-	-	-	0	26	14	2	64	26	12	0.708333
Bnon_01581	-	-	-	-	-	-	-	0	6	9	0	30	17	2	0.765625
Bnon_01582	-	-	-	-	-	-	-	0.217822	14	18	1	1	5	0	0.153846
Bnon_01583	-	-	-	-	-	-	-	0	1	0	0	4	0	2	0.857143
Bnon_01584	-	-	-	-	-	-	-	0	12	14	1	17	15	4	0.571429
Bnon_01585	-	-	-	-	-	-	-	0	6	11	3	9	11	3	0.534884
Bnon_01586	-	-	-	-	-	-	-	0	9	7	0	8	16	1	0.609756
Bnon_01587	-	-	-	-	-	-	-	0	10	4	4	9	9	0	0.5
Bnon_01588	-	-	-	-	-	-	-	0	15	2	0	11	6	1	0.514286
Bnon_01589	-	-	-	-	-	-	-	0	4	2	0	3	3	2	0.571429
Bnon_01590	-	-	-	-	-	-	-	0	7	1	1	8	5	6	0.678571
Bnon_01591	-	-	-	-	-	-	-	0.019802	2	0	1	2	0	1	0.5
Bnon_01592	-	-	-	-	-	-	-	0	0	1	1	3	0	1	0.666667
Bnon_01593	-	-	-	-	-	-	-	0	10	4	1	1	2	6	0.375
Bnon_01594	-	-	-	-	-	-	-	0	1	1	0	7	2	2	0.846154
Bnon_01595	-	-	-	-	-	-	-	0	2	0	0	8	4	0	0.857143
Bnon_01596	-	-	-	-	-	-	-	0	9	12	1	9	3	5	0.435897
Bnon_01597	-	-	-	-	-	-	-	0	18	4	0	48	35	8	0.80531
Bnon_01598	-	-	-	-	-	-	-	0	6	10	0	6	5	3	0.466667
Bnon_01599	-	-	-	-	-	-	-	0	17	14	1	27	20	11	0.644444
Bnon_01600	-	-	-	-	-	-	-	0	3	6	1	8	9	8	0.714286
Bnon_01601	-	-	-	-	-	-	-	0.00990099	11	9	0	4	7	4	0.428571
Bnon_01602	-	-	-	-	-	-	-	0	3	2	0	5	1	4	0.666667
Bnon_01603	-	-	-	-	-	-	-	0	11	7	0	5	4	8	0.485714
Bnon_01604	-	-	-	-	-	-	-	0	3	9	0	3	6	1	0.454545
Bnon_01605	-	-	-	-	-	-	-	0.00990099	6	3	1	3	3	0	0.375
Bnon_01606	-	-	-	-	-	-	-	0	5	2	0	6	3	1	0.588235
Bnon_01607	-	-	-	-	-	-	-	0	34	60	3	9	31	3	0.307143
Bnon_01608	-	-	-	-	-	-	-	0	3	2	2	2	4	0	0.461538
Bnon_01609	-	-	-	-	-	-	-	0	10	3	0	2	5	1	0.380952
Bnon_01610	-	-	-	-	-	-	-	0	6	4	1	2	3	2	0.388889
Bnon_01611	-	-	-	-	-	-	-	0	8	5	0	8	7	2	0.566667
Bnon_01612	-	-	-	-	-	-	-	0	4	0	0	1	2	1	0.5
Bnon_01613	-	-	-	-	-	-	-	0	9	9	2	5	6	2	0.393939
Bnon_01614	-	-	-	-	-	-	-	0	20	17	3	18	12	5	0.466667
Bnon_01615	-	-	-	-	-	-	-	0	8	4	0	3	6	3	0.5
Bnon_01616	-	-	-	-	-	-	-	0	6	4	0	17	16	10	0.811321
Bnon_01617	-	-	-	-	-	-	-	0.128713	2	7	1	0	0	0	0
Bnon_01618	-	-	-	-	-	-	-	0	11	10	1	5	4	2	0.333333
Bnon_01619	-	-	-	-	-	-	-	0	29	16	0	45	16	21	0.645669
Bnon_01620	-	-	-	-	-	-	-	0	41	34	6	40	29	20	0.523529
Bnon_01621	-	-	-	-	-	-	-	0	0	2	0	3	5	5	0.866667
Bnon_01622	-	-	-	-	-	-	-	0	25	13	3	62	21	18	0.711268
Bnon_01623	-	-	-	-	-	-	-	0	23	21	2	35	13	15	0.577982
Bnon_01624	-	-	-	-	-	-	-	0	8	2	0	3	8	2	0.565217
Bnon_01625	-	-	-	-	-	-	-	0.00990099	13	12	0	17	18	7	0.626866
Bnon_01626	-	-	-	-	-	-	-	0.00990099	6	6	0	7	7	2	0.571429
Bnon_01627	-	-	-	-	-	-	-	0.00990099	22	16	4	38	11	11	0.588235
Bnon_01628	-	-	-	-	-	-	-	0	11	8	2	9	12	2	0.522727
Bnon_01629	-	-	-	-	-	-	-	0.0594059	12	15	4	5	11	4	0.392157
Bnon_01630	-	-	-	-	-	-	-	0.108911	1	1	1	0	0	0	0
Bnon_01631	-	-	-	-	-	-	-	0.00990099	13	11	2	6	2	1	0.257143
Bnon_01632	-	-	-	-	-	-	-	0	5	3	0	9	11	0	0.714286
Bnon_01633	-	-	-	-	-	-	-	0	9	5	1	7	6	4	0.53125
Bnon_01634	-	-	-	-	-	-	-	0	20	23	6	15	14	9	0.436782
Bnon_01635	-	-	-	-	-	-	-	0	5	2	0	6	2	0	0.533333
Bnon_01636	-	-	-	-	-	-	-	0	16	17	2	20	13	8	0.539474
Bnon_01637	-	-	-	-	-	-	-	0.118812	22	27	2	6	22	3	0.378049
Bnon_01638	-	-	-	-	-	-	-	0	5	8	2	6	6	2	0.482759
Bnon_01639	-	-	-	-	-	-	-	0	42	25	4	50	37	13	0.584795
Bnon_01640	-	-	-	-	-	-	-	0	24	9	4	15	10	3	0.430769
Bnon_01641	-	-	-	-	-	-	-	0	13	8	0	8	6	0	0.4
Bnon_01642	-	-	-	-	-	-	-	0.0792079	11	15	2	2	9	0	0.282051
Bnon_01643	-	-	-	-	-	-	-	0	19	4	2	15	6	4	0.5
Bnon_01644	-	-	-	-	-	-	-	0	18	14	0	20	21	8	0.604938
Bnon_01645	-	-	-	-	-	-	-	0	9	3	1	2	5	2	0.409091
Bnon_01646	-	-	-	-	-	-	-	0.00990099	6	2	2	2	4	0	0.375
Bnon_01647	-	-	-	-	-	-	-	0.019802	13	22	9	6	8	3	0.278689
Bnon_01648	-	-	-	-	-	-	-	0	4	1	0	0	0	0	0
Bnon_01649	-	-	-	-	-	-	-	0	7	4	1	3	0	9	0.5
Bnon_01650	-	-	-	-	-	-	-	0	47	58	5	44	42	11	0.468599
Bnon_01651	-	-	-	-	-	-	-	0	21	24	3	14	22	11	0.494737
Bnon_01652	-	-	-	-	-	-	-	0	3	3	0	10	6	5	0.777778
Bnon_01653	-	-	-	-	-	-	-	0	5	3	0	4	2	7	0.619048
Bnon_01654	-	-	-	-	-	-	-	0	50	18	2	103	37	4	0.672897
Bnon_01655	-	-	-	-	-	-	-	0	21	13	2	38	18	12	0.653846
Bnon_01656	-	-	-	-	-	-	-	0	8	3	0	8	4	3	0.576923
Bnon_01657	-	-	-	-	-	-	-	0.00990099	26	12	1	54	17	9	0.672269
Bnon_01658	-	-	-	-	-	-	-	0.00990099	7	11	1	2	8	0	0.344828
Bnon_01659	-	-	-	-	-	-	-	0.00990099	26	21	2	19	11	1	0.3875
Bnon_01660	-	-	-	-	-	-	-	0	19	15	1	15	18	1	0.492754
Bnon_01661	-	-	-	-	-	-	-	0	3	9	3	1	7	6	0.482759
Bnon_01662	-	-	-	-	-	-	-	0	0	0	0	4	1	1	1
Bnon_01663	-	-	-	-	-	-	-	0	2	1	1	3	2	1	0.6
Bnon_01664	-	-	-	-	-	-	-	0	25	17	3	18	24	4	0.505495
Bnon_01665	-	-	-	-	-	-	-	0	13	3	1	11	7	5	0.575
Bnon_01666	-	-	-	-	-	-	-	0.00990099	11	9	1	11	7	7	0.543478
Bnon_01667	-	-	-	-	-	-	-	0	18	11	0	23	16	7	0.613333
Bnon_01668	-	-	-	-	-	-	-	0	3	2	1	3	2	3	0.571429
Bnon_01669	-	-	-	-	-	-	-	0	30	8	2	51	36	8	0.703704
Bnon_01670	-	-	-	-	-	-	-	0	2	7	1	6	4	5	0.6
Bnon_01671	-	-	-	-	-	-	-	0	11	3	0	11	5	5	0.6
Bnon_01672	-	-	-	-	-	-	-	0.00990099	20	7	0	23	21	9	0.6625
Bnon_01673	-	-	-	-	-	-	-	0	43	18	2	36	30	11	0.55
Bnon_01674	-	-	-	-	-	-	-	0	20	17	5	12	24	3	0.481481
Bnon_01675	-	-	-	-	-	-	-	0.029703	31	25	2	5	12	4	0.265823
Bnon_01676	-	-	-	-	-	-	-	0	7	6	0	11	13	3	0.675
Bnon_01677	-	-	-	-	-	-	-	0	22	11	4	22	18	8	0.564706
Bnon_01678	-	-	-	-	-	-	-	0	4	4	1	9	10	5	0.727273
Bnon_01679	-	-	-	-	-	-	-	0	11	14	2	25	18	9	0.658228
Bnon_01680	-	-	-	-	-	-	-	0	28	12	2	27	12	9	0.533333
Bnon_01681	-	-	-	-	-	-	-	0	3	5	0	5	3	0	0.5
Bnon_01682	-	-	-	-	-	-	-	0	4	3	1	3	1	1	0.384615
Bnon_01683	-	-	-	-	-	-	-	0	4	2	0	3	2	6	0.647059
Bnon_01684	-	-	-	-	-	-	-	0	51	53	14	110	57	42	0.639144
Bnon_01685	-	-	-	-	-	-	-	0	6	5	0	11	7	2	0.645161
Bnon_01686	-	-	-	-	-	-	-	0	18	10	3	26	22	5	0.630952
Bnon_01687	-	-	-	-	-	-	-	0	2	0	0	0	1	2	0.6
Bnon_01688	-	-	-	-	-	-	-	0	9	4	0	5	7	0	0.48
Bnon_01689	-	-	-	-	-	-	-	0	1	6	1	11	12	2	0.757576
Bnon_01690	-	-	-	-	-	-	-	0.029703	10	17	1	9	15	7	0.525424
Bnon_01691	-	-	-	-	-	-	-	0	4	6	0	9	9	5	0.69697
Bnon_01692	-	-	-	-	-	-	-	0	8	6	1	15	4	2	0.583333
Bnon_01693	-	-	-	-	-	-	-	0	28	14	3	39	17	13	0.605263
Bnon_01694	-	-	-	-	-	-	-	0.178218	6	9	4	1	4	1	0.24
Bnon_01695	-	-	-	-	-	-	-	0	23	15	3	52	24	23	0.707143
Bnon_01696	-	-	-	-	-	-	-	0	5	2	0	16	5	6	0.794118
Bnon_01697	-	-	-	-	-	-	-	0	16	9	2	25	17	10	0.658228
Bnon_01698	-	-	-	-	-	-	-	0	2	4	0	15	7	1	0.793103
Bnon_01699	-	-	-	-	-	-	-	0	7	2	0	10	5	2	0.653846
Bnon_01700	-	-	-	-	-	-	-	0	21	18	2	35	31	8	0.643478
Bnon_01701	-	-	-	-	-	-	-	0	29	18	3	44	20	2	0.568966
Bnon_01702	-	-	-	-	-	-	-	0	12	4	3	1	4	1	0.24
Bnon_01703	-	-	-	-	-	-	-	0.039604	17	11	1	2	5	0	0.194444
Bnon_01704	-	-	-	-	-	-	-	0	10	0	0	1	6	1	0.444444
Bnon_01705	-	-	-	-	-	-	-	0	5	9	1	5	6	3	0.482759
Bnon_01706	-	-	-	-	-	-	-	0	12	8	2	22	16	2	0.645161
Bnon_01707	-	-	-	-	-	-	-	0	10	7	3	26	10	9	0.692308
Bnon_01708	-	-	-	-	-	-	-	0	24	19	1	35	26	12	0.623932
Bnon_01709	-	-	-	-	-	-	-	0.019802	4	6	1	2	11	0	0.541667
Bnon_01710	-	-	-	-	-	-	-	0.019802	3	2	3	0	2	0	0.2
Bnon_01711	-	-	-	-	-	-	-	0	17	12	16	30	31	32	0.673913
Bnon_01712	-	-	-	-	-	-	-	0	26	17	3	14	17	3	0.425
Bnon_01713	-	-	-	-	-	-	-	0	11	9	2	23	12	3	0.633333
Bnon_01714	-	-	-	-	-	-	-	0	15	10	4	9	10	7	0.472727
Bnon_01715	-	-	-	-	-	-	-	0	12	7	1	20	19	14	0.726027
Bnon_01716	-	-	-	-	-	-	-	0	5	1	0	2	4	1	0.538462
Bnon_01717	-	-	-	-	-	-	-	0	9	4	0	21	11	2	0.723404
Bnon_01718	-	-	-	-	-	-	-	0	22	8	3	12	8	1	0.388889
Bnon_01719	-	-	-	-	-	-	-	0.0693069	5	5	8	0	0	0	0
Bnon_01720	-	-	-	-	-	-	-	0.029703	4	6	2	2	2	0	0.25
Bnon_01721	-	-	-	-	-	-	-	0	10	12	0	12	12	0	0.521739
Bnon_01722	-	-	-	-	-	-	-	0	9	4	3	10	10	4	0.6
Bnon_01723	-	-	-	-	-	-	-	0	5	1	0	5	0	0	0.454545
Bnon_01724	-	-	-	-	-	-	-	0	9	5	0	4	3	2	0.391304
Bnon_01725	-	-	-	-	-	-	-	0	31	18	10	66	22	16	0.638037
Bnon_01726	-	-	-	-	-	-	-	0	3	3	1	6	4	1	0.611111
Bnon_01727	-	-	-	-	-	-	-	0.0693069	12	11	3	7	12	2	0.446809
Bnon_01728	-	-	-	-	-	-	-	0.178218	15	17	3	9	13	2	0.40678
Bnon_01729	-	-	-	-	-	-	-	0	7	7	1	16	10	10	0.705882
Bnon_01730	-	-	-	-	-	-	-	0.00990099	39	31	1	38	30	1	0.492857
Bnon_01731	-	-	-	-	-	-	-	0.049505	8	6	1	1	5	0	0.285714
Bnon_01732	-	-	-	-	-	-	-	0.029703	24	22	2	13	14	1	0.368421
Bnon_01733	-	-	-	-	-	-	-	0.00990099	8	6	2	0	2	6	0.333333
Bnon_01734	-	-	-	-	-	-	-	0	13	4	1	5	4	4	0.419355
Bnon_01735	-	-	-	-	-	-	-	0	4	1	0	1	2	1	0.444444
Bnon_01736	-	-	-	-	-	-	-	0	23	16	0	22	24	1	0.546512
Bnon_01737	-	-	-	-	-	-	-	0	1	1	0	0	1	1	0.5
Bnon_01738	-	-	-	-	-	-	-	0.00990099	8	5	1	5	7	2	0.5
Bnon_01739	-	-	-	-	-	-	-	0.00990099	7	5	2	2	4	3	0.391304
Bnon_01740	-	-	-	-	-	-	-	0.029703	4	7	1	1	3	1	0.294118
Bnon_01741	-	-	-	-	-	-	-	0.00990099	7	2	0	2	1	2	0.357143
Bnon_01742	-	-	-	-	-	-	-	0	27	7	1	27	15	4	0.567901
Bnon_01743	-	-	-	-	-	-	-	0	14	8	0	8	12	8	0.56
Bnon_01744	-	-	-	-	-	-	-	0	7	4	0	8	9	1	0.62069
Bnon_01745	-	-	-	-	-	-	-	0	8	1	0	20	12	4	0.8
Bnon_01746	-	-	-	-	-	-	-	0	11	5	1	17	12	2	0.645833
Bnon_01747	-	-	-	-	-	-	-	0	33	11	1	45	29	4	0.634146
Bnon_01748	-	-	-	-	-	-	-	0	17	23	2	47	32	10	0.679389
Bnon_01749	-	-	-	-	-	-	-	0	7	19	6	7	10	7	0.428571
Bnon_01750	-	-	-	-	-	-	-	0	9	5	0	3	7	0	0.416667
Bnon_01751	-	-	-	-	-	-	-	0	0	2	0	1	3	0	0.666667
Bnon_01752	-	-	-	-	-	-	-	0.029703	18	37	4	12	17	5	0.365591
Bnon_01753	-	-	-	-	-	-	-	0	1	4	0	0	2	0	0.285714
Bnon_01754	-	-	-	-	-	-	-	0	6	1	1	3	5	1	0.529412
Bnon_01755	-	-	-	-	-	-	-	0	23	21	6	25	30	18	0.593496
Bnon_01756	-	-	-	-	-	-	-	0	9	5	2	14	5	4	0.589744
Bnon_01757	-	-	-	-	-	-	-	0.019802	7	9	0	1	2	2	0.238095
Bnon_01758	-	-	-	-	-	-	-	0	23	31	1	24	23	7	0.495413
Bnon_01759	-	-	-	-	-	-	-	0	9	5	0	2	3	2	0.333333
Bnon_01760	-	-	-	-	-	-	-	0.00990099	30	35	0	37	30	2	0.514925
Bnon_01761	-	-	-	-	-	-	-	0.019802	24	14	2	21	10	2	0.452055
Bnon_01762	-	-	-	-	-	-	-	0	9	5	2	24	13	6	0.728814
Bnon_01763	-	-	-	-	-	-	-	0	11	0	1	6	11	2	0.612903
Bnon_01764	-	-	-	-	-	-	-	0	28	52	0	26	13	26	0.448276
Bnon_01765	-	-	-	-	-	-	-	0	5	4	1	7	5	7	0.655172
Bnon_01766	-	-	-	-	-	-	-	0	23	12	8	21	19	14	0.556701
Bnon_01767	-	-	-	-	-	-	-	0	5	3	1	24	11	0	0.795455
Bnon_01768	-	-	-	-	-	-	-	0	7	5	0	14	10	6	0.714286
Bnon_01769	-	-	-	-	-	-	-	0.00990099	9	7	7	3	6	7	0.410256
Bnon_01770	-	-	-	-	-	-	-	0	2	1	0	6	5	4	0.833333
Bnon_01771	-	-	-	-	-	-	-	0.0891089	9	0	1	2	3	0	0.333333
Bnon_01772	-	-	-	-	-	-	-	0	17	8	2	30	15	12	0.678571
Bnon_01773	-	-	-	-	-	-	-	0	2	3	1	4	2	2	0.571429
Bnon_01774	-	-	-	-	-	-	-	0.00990099	7	5	1	10	2	3	0.535714
Bnon_01775	-	-	-	-	-	-	-	0	15	14	0	16	11	6	0.532258
Bnon_01776	-	-	-	-	-	-	-	0	7	4	1	15	7	6	0.7
Bnon_01777	-	-	-	-	-	-	-	0	23	8	1	39	20	2	0.655914
Bnon_01778	-	-	-	-	-	-	-	0	10	6	1	38	12	11	0.782051
Bnon_01779	-	-	-	-	-	-	-	0	10	6	2	10	11	5	0.590909
Bnon_01780	-	-	-	-	-	-	-	0.019802	12	11	5	11	12	6	0.508772
Bnon_01781	-	-	-	-	-	-	-	0	7	10	0	4	5	6	0.46875
Bnon_01782	-	-	-	-	-	-	-	0	30	18	1	52	18	5	0.604839
Bnon_01783	-	-	-	-	-	-	-	0	6	6	1	1	1	0	0.133333
Bnon_01784	-	-	-	-	-	-	-	0	27	28	3	28	23	18	0.543307
Bnon_01785	-	-	-	-	-	-	-	0	2	1	0	1	4	1	0.666667
Bnon_01786	-	-	-	-	-	-	-	0	9	3	0	19	12	5	0.75
Bnon_01787	-	-	-	-	-	-	-	0	32	35	3	37	40	21	0.583333
Bnon_01788	-	-	-	-	-	-	-	0	6	3	0	23	13	6	0.823529
Bnon_01789	-	-	-	-	-	-	-	0	7	9	2	3	4	2	0.333333
Bnon_01790	-	-	-	-	-	-	-	0	0	3	0	5	6	1	0.8
Bnon_01791	-	-	-	-	-	-	-	0	44	28	1	34	16	2	0.416
Bnon_01792	-	-	-	-	-	-	-	0	5	7	2	0	5	7	0.461538
Bnon_01793	-	-	-	-	-	-	-	0	3	7	5	3	5	4	0.444444
Bnon_01794	-	-	-	-	-	-	-	0	44	37	9	79	64	26	0.65251
Bnon_01795	-	-	-	-	-	-	-	0	10	3	4	1	1	2	0.190476
Bnon_01796	-	-	-	-	-	-	-	0	3	1	0	0	1	0	0.2
Bnon_01797	-	-	-	-	-	-	-	0	22	22	4	19	24	5	0.5
Bnon_01798	-	-	-	-	-	-	-	0	8	9	1	3	6	8	0.485714
Bnon_01799	-	-	-	-	-	-	-	0.039604	1	1	1	0	0	0	0
Bnon_01800	-	-	-	-	-	-	-	0	18	10	3	28	13	15	0.643678
Bnon_01801	-	-	-	-	-	-	-	0.039604	1	1	1	0	0	0	0
Bnon_01802	-	-	-	-	-	-	-	0	5	3	0	3	3	2	0.5
Bnon_01803	-	-	-	-	-	-	-	0	47	27	4	37	23	8	0.465753
Bnon_01804	-	-	-	-	-	-	-	0	34	25	4	61	33	12	0.627219
Bnon_01805	-	-	-	-	-	-	-	0	25	12	1	24	21	3	0.55814
Bnon_01806	-	-	-	-	-	-	-	0	40	16	5	35	28	3	0.519685
Bnon_01807	-	-	-	-	-	-	-	0	13	9	3	20	18	23	0.709302
Bnon_01808	-	-	-	-	-	-	-	0	7	12	0	0	10	2	0.387097
Bnon_01809	-	-	-	-	-	-	-	0.019802	6	10	2	2	6	0	0.307692
Bnon_01810	-	-	-	-	-	-	-	0	22	5	2	33	19	3	0.654762
Bnon_01811	-	-	-	-	-	-	-	0	15	8	1	15	9	1	0.510204
Bnon_01812	-	-	-	-	-	-	-	0	25	19	5	14	21	3	0.436782
Bnon_01813	-	-	-	-	-	-	-	0	8	4	3	9	7	6	0.594595
Bnon_01814	-	-	-	-	-	-	-	0	3	0	4	6	2	9	0.708333
Bnon_01815	-	-	-	-	-	-	-	0	3	4	2	10	3	7	0.689655
Bnon_01816	-	-	-	-	-	-	-	0	19	15	2	42	24	13	0.686957
Bnon_01817	-	-	-	-	-	-	-	0	70	95	9	44	61	21	0.42
Bnon_01818	-	-	-	-	-	-	-	0	14	4	0	10	7	2	0.513514
Bnon_01819	-	-	-	-	-	-	-	0.019802	9	4	0	3	8	1	0.48
Bnon_01820	-	-	-	-	-	-	-	0.049505	25	28	0	8	21	0	0.353659
Bnon_01821	-	-	-	-	-	-	-	0	60	37	6	72	47	20	0.57438
Bnon_01822	-	-	-	-	-	-	-	0.00990099	15	9	2	17	17	13	0.643836
Bnon_01823	-	-	-	-	-	-	-	0	15	13	1	20	9	11	0.57971
Bnon_01824	-	-	-	-	-	-	-	0	5	9	2	9	9	7	0.609756
Bnon_01825	-	-	-	-	-	-	-	0.0594059	3	8	3	0	0	0	0
Bnon_01826	-	-	-	-	-	-	-	0	9	15	2	5	16	3	0.48
Bnon_01827	-	-	-	-	-	-	-	0.00990099	4	4	0	3	1	1	0.384615
Bnon_01828	-	-	-	-	-	-	-	0	4	4	1	9	6	4	0.678571
Bnon_01829	-	-	-	-	-	-	-	0	2	2	0	1	4	1	0.6
Bnon_01830	-	-	-	-	-	-	-	0	0	2	2	0	0	0	0
Bnon_01831	-	-	-	-	-	-	-	0	14	7	0	4	3	6	0.382353
Bnon_01832	-	-	-	-	-	-	-	0.217822	13	37	5	2	13	2	0.236111
Bnon_01833	-	-	-	-	-	-	-	0	15	10	3	19	12	6	0.569231
Bnon_01834	-	-	-	-	-	-	-	0	9	14	0	6	7	1	0.378378
Bnon_01835	-	-	-	-	-	-	-	0.019802	4	9	4	3	5	0	0.32
Bnon_01836	-	-	-	-	-	-	-	0	18	32	3	19	20	7	0.464646
Bnon_01837	-	-	-	-	-	-	-	0	27	10	1	29	23	9	0.616162
Bnon_01838	-	-	-	-	-	-	-	0	0	0	0	0	1	3	1
Bnon_01839	-	-	-	-	-	-	-	0	13	16	1	31	22	7	0.666667
Bnon_01840	-	-	-	-	-	-	-	0	11	2	1	12	10	3	0.641026
Bnon_01841	-	-	-	-	-	-	-	0	26	12	1	35	26	9	0.642202
Bnon_01842	-	-	-	-	-	-	-	0	21	18	2	20	19	10	0.544444
Bnon_01843	-	-	-	-	-	-	-	0.00990099	11	15	0	14	11	6	0.54386
Bnon_01844	-	-	-	-	-	-	-	0	2	6	2	1	3	1	0.333333
Bnon_01845	-	-	-	-	-	-	-	0	15	14	0	5	9	2	0.355556
Bnon_01846	-	-	-	-	-	-	-	0	21	10	1	12	12	1	0.438596
Bnon_01847	-	-	-	-	-	-	-	0	22	16	0	25	19	8	0.577778
Bnon_01848	-	-	-	-	-	-	-	0.029703	4	5	1	2	3	2	0.411765
Bnon_01849	-	-	-	-	-	-	-	0	25	11	2	37	18	3	0.604167
Bnon_01850	-	-	-	-	-	-	-	0	13	9	4	4	8	2	0.35
Bnon_01851	-	-	-	-	-	-	-	0	11	4	2	0	4	0	0.190476
Bnon_01852	-	-	-	-	-	-	-	0	2	0	0	1	3	3	0.777778
Bnon_01853	-	-	-	-	-	-	-	0	10	13	2	28	22	5	0.6875
Bnon_01854	-	-	-	-	-	-	-	0.0693069	5	10	0	0	5	0	0.25
Bnon_01855	-	-	-	-	-	-	-	0.0990099	11	14	3	2	7	0	0.243243
Bnon_01856	-	-	-	-	-	-	-	0	39	13	2	33	13	5	0.485714
Bnon_01857	-	-	-	-	-	-	-	0	3	10	3	2	0	2	0.2
Bnon_01858	-	-	-	-	-	-	-	0.019802	12	9	0	4	4	1	0.3
Bnon_01859	-	-	-	-	-	-	-	0.128713	7	14	1	2	6	0	0.266667
Bnon_01860	-	-	-	-	-	-	-	0	8	15	0	7	6	3	0.410256
Bnon_01861	-	-	-	-	-	-	-	0	5	2	1	0	3	2	0.384615
Bnon_01862	-	-	-	-	-	-	-	0	33	22	2	30	28	7	0.532787
Bnon_01863	-	-	-	-	-	-	-	0	16	20	2	16	23	9	0.55814
Bnon_01864	-	-	-	-	-	-	-	0	23	26	3	37	21	13	0.577236
Bnon_01865	-	-	-	-	-	-	-	0	21	13	4	29	23	3	0.591398
Bnon_01866	-	-	-	-	-	-	-	0	16	11	6	30	11	6	0.5875
Bnon_01867	-	-	-	-	-	-	-	0	14	13	0	12	10	10	0.542373
Bnon_01868	-	-	-	-	-	-	-	0	40	25	2	22	11	1	0.336634
Bnon_01869	-	-	-	-	-	-	-	0	5	3	0	16	5	4	0.757576
Bnon_01870	-	-	-	-	-	-	-	0	4	1	0	0	0	0	0
Bnon_01871	-	-	-	-	-	-	-	0.00990099	24	11	0	29	19	1	0.583333
Bnon_01872	-	-	-	-	-	-	-	0.00990099	4	5	1	4	4	1	0.473684
Bnon_01873	-	-	-	-	-	-	-	0	14	12	1	25	14	6	0.625
Bnon_01874	-	-	-	-	-	-	-	0	5	3	0	0	2	0	0.2
Bnon_01875	-	-	-	-	-	-	-	0	15	6	4	32	14	5	0.671053
Bnon_01876	-	-	-	-	-	-	-	0	7	3	0	0	1	0	0.0909091
Bnon_01877	-	-	-	-	-	-	-	0	16	4	0	16	13	5	0.62963
Bnon_01878	-	-	-	-	-	-	-	0	37	15	2	43	24	9	0.584615
Bnon_01879	-	-	-	-	-	-	-	0.00990099	3	2	1	0	2	0	0.25
Bnon_01880	-	-	-	-	-	-	-	0.029703	2	1	4	0	2	1	0.3
Bnon_01881	-	-	-	-	-	-	-	0	4	7	2	12	8	4	0.648649
Bnon_01882	-	-	-	-	-	-	-	0	14	5	0	24	10	6	0.677966
Bnon_01883	-	-	-	-	-	-	-	0	10	7	3	9	9	4	0.52381
Bnon_01884	-	-	-	-	-	-	-	0	5	11	1	6	7	1	0.451613
Bnon_01885	-	-	-	-	-	-	-	0	55	23	1	36	28	3	0.458904
Bnon_01886	-	-	-	-	-	-	-	0.00990099	26	13	1	29	18	11	0.591837
Bnon_01887	-	-	-	-	-	-	-	0	0	2	0	0	0	1	0.333333
Bnon_01888	-	-	-	-	-	-	-	0	14	10	5	4	4	5	0.309524
Bnon_01889	-	-	-	-	-	-	-	0	8	0	0	6	5	4	0.652174
Bnon_01890	-	-	-	-	-	-	-	0	15	9	0	34	14	3	0.68
Bnon_01891	-	-	-	-	-	-	-	0.0693069	1	0	0	0	0	0	0
Bnon_01892	-	-	-	-	-	-	-	0.0693069	1	0	0	0	0	0	0
Bnon_01893	-	-	-	-	-	-	-	0	12	9	5	21	8	6	0.57377
Bnon_01894	-	-	-	-	-	-	-	0	7	3	0	8	6	0	0.583333
Bnon_01895	-	-	-	-	-	-	-	0	22	8	2	26	15	4	0.584416
Bnon_01896	-	-	-	-	-	-	-	0	11	5	2	3	5	0	0.307692
Bnon_01897	-	-	-	-	-	-	-	0.00990099	2	5	3	0	1	0	0.0909091
Bnon_01898	-	-	-	-	-	-	-	0	35	17	3	26	22	6	0.495413
Bnon_01899	-	-	-	-	-	-	-	0	18	26	2	24	8	9	0.471264
Bnon_01900	-	-	-	-	-	-	-	0	6	4	1	9	6	2	0.607143
Bnon_01901	-	-	-	-	-	-	-	0	9	2	1	13	4	6	0.657143
Bnon_01902	-	-	-	-	-	-	-	0.0693069	6	7	2	0	0	0	0
Bnon_01903	-	-	-	-	-	-	-	0	24	16	0	16	19	4	0.493671
Bnon_01904	-	-	-	-	-	-	-	0	78	57	13	74	52	26	0.506667
Bnon_01905	-	-	-	-	-	-	-	0	26	21	6	18	22	8	0.475248
Bnon_01906	-	-	-	-	-	-	-	0	23	13	3	22	15	13	0.561798
Bnon_01907	-	-	-	-	-	-	-	0	2	2	1	2	6	2	0.666667
Bnon_01908	-	-	-	-	-	-	-	0	29	10	0	24	20	11	0.585106
Bnon_01909	-	-	-	-	-	-	-	0	6	5	1	13	12	0	0.675676
Bnon_01910	-	-	-	-	-	-	-	0.00990099	8	5	3	14	9	6	0.644444
Bnon_01911	-	-	-	-	-	-	-	0	26	10	5	79	16	32	0.755952
Bnon_01912	-	-	-	-	-	-	-	0	7	2	0	6	1	2	0.5
Bnon_01913	-	-	-	-	-	-	-	0	7	5	1	1	4	4	0.409091
Bnon_01914	-	-	-	-	-	-	-	0	39	32	8	37	28	8	0.480263
Bnon_01915	-	-	-	-	-	-	-	0.0792079	14	15	1	4	9	2	0.333333
Bnon_01916	-	-	-	-	-	-	-	0.019802	35	31	6	18	3	9	0.294118
Bnon_01917	-	-	-	-	-	-	-	0.019802	9	13	2	4	6	3	0.351351
Bnon_01918	-	-	-	-	-	-	-	0	15	8	2	20	14	14	0.657534
Bnon_01919	-	-	-	-	-	-	-	0.039604	6	9	1	0	1	0	0.0588235
Bnon_01920	-	-	-	-	-	-	-	0.019802	5	3	2	0	4	3	0.411765
Bnon_01921	-	-	-	-	-	-	-	0.00990099	15	8	1	6	2	0	0.25
Bnon_01922	-	-	-	-	-	-	-	0	65	36	2	54	47	5	0.507177
Bnon_01923	-	-	-	-	-	-	-	0	6	4	0	8	8	1	0.62963
Bnon_01924	-	-	-	-	-	-	-	0	30	19	5	27	7	5	0.419355
Bnon_01925	-	-	-	-	-	-	-	0.049505	53	51	4	22	26	7	0.337423
Bnon_01926	-	-	-	-	-	-	-	0	4	5	2	5	5	1	0.5
Bnon_01927	-	-	-	-	-	-	-	0	11	4	0	12	14	4	0.666667
Bnon_01928	-	-	-	-	-	-	-	0.0693069	9	7	3	0	2	1	0.136364
Bnon_01929	-	-	-	-	-	-	-	0.039604	12	8	4	2	2	1	0.172414
Bnon_01930	-	-	-	-	-	-	-	0	7	6	0	6	7	0	0.5
Bnon_01931	-	-	-	-	-	-	-	0	7	2	0	6	4	3	0.590909
Bnon_01932	-	-	-	-	-	-	-	0.019802	3	7	4	0	1	0	0.0666667
Bnon_01933	-	-	-	-	-	-	-	0	15	8	2	17	8	5	0.545455
Bnon_01934	-	-	-	-	-	-	-	0	2	4	2	1	1	0	0.2
Bnon_01935	-	-	-	-	-	-	-	0	3	5	1	1	2	1	0.307692
Bnon_01936	-	-	-	-	-	-	-	0.0594059	1	7	3	0	1	0	0.0833333
Bnon_01937	-	-	-	-	-	-	-	0	34	20	2	15	12	3	0.348837
Bnon_01938	-	-	-	-	-	-	-	0	16	7	4	35	23	9	0.712766
Bnon_01939	-	-	-	-	-	-	-	0	10	12	5	18	14	5	0.578125
Bnon_01940	-	-	-	-	-	-	-	0.0792079	7	6	3	3	2	0	0.238095
Bnon_01941	-	-	-	-	-	-	-	0.029703	15	9	0	0	2	0	0.0769231
Bnon_01942	-	-	-	-	-	-	-	0.0792079	4	6	1	0	0	0	0
Bnon_01943	-	-	-	-	-	-	-	0.029703	3	3	0	4	1	5	0.625
Bnon_01944	-	-	-	-	-	-	-	0.00990099	10	6	2	1	7	0	0.307692
Bnon_01945	-	-	-	-	-	-	-	0.00990099	25	19	4	7	11	3	0.304348
Bnon_01946	-	-	-	-	-	-	-	0	6	8	2	9	8	7	0.6
Bnon_01947	-	-	-	-	-	-	-	0	35	16	2	35	20	7	0.53913
Bnon_01948	-	-	-	-	-	-	-	0	3	3	1	12	6	2	0.740741
Bnon_01949	-	-	-	-	-	-	-	0	9	4	6	3	3	0	0.24
Bnon_01950	-	-	-	-	-	-	-	0.0891089	16	8	4	5	0	2	0.2
Bnon_01951	-	-	-	-	-	-	-	0.0792079	13	4	3	5	0	2	0.259259
Bnon_01952	-	-	-	-	-	-	-	0	5	2	0	6	2	3	0.611111
Bnon_01953	-	-	-	-	-	-	-	0	21	11	1	82	19	4	0.76087
Bnon_01954	-	-	-	-	-	-	-	0	27	20	0	12	23	6	0.465909
Bnon_01955	-	-	-	-	-	-	-	0	22	14	0	68	25	14	0.748252
Bnon_01956	-	-	-	-	-	-	-	0	10	1	0	9	8	1	0.62069
Bnon_01957	-	-	-	-	-	-	-	0	12	12	1	25	22	4	0.671053
Bnon_01958	-	-	-	-	-	-	-	0	6	3	1	2	3	2	0.411765
Bnon_01959	-	-	-	-	-	-	-	0	8	11	1	7	7	8	0.52381
Bnon_01960	-	-	-	-	-	-	-	0	7	8	1	2	12	0	0.466667
Bnon_01961	-	-	-	-	-	-	-	0.0792079	4	6	1	0	0	0	0
Bnon_01962	-	-	-	-	-	-	-	0	11	6	0	4	0	0	0.190476
Bnon_01963	-	-	-	-	-	-	-	0	33	19	3	62	34	15	0.668675
Bnon_01964	-	-	-	-	-	-	-	0	14	12	0	12	6	0	0.409091
Bnon_01965	-	-	-	-	-	-	-	0.00990099	21	17	8	15	19	14	0.510638
Bnon_01966	-	-	-	-	-	-	-	0	5	8	0	4	9	0	0.5
Bnon_01967	-	-	-	-	-	-	-	0.00990099	4	5	0	6	1	1	0.470588
Bnon_01968	-	-	-	-	-	-	-	0	8	3	3	0	0	2	0.125
Bnon_01969	-	-	-	-	-	-	-	0	15	6	0	42	26	3	0.771739
Bnon_01970	-	-	-	-	-	-	-	0	6	1	1	5	4	1	0.555556
Bnon_01971	-	-	-	-	-	-	-	0	15	10	1	18	17	9	0.628571
Bnon_01972	-	-	-	-	-	-	-	0	24	7	0	36	21	2	0.655556
Bnon_01973	-	-	-	-	-	-	-	0	7	1	0	2	5	2	0.529412
Bnon_01974	-	-	-	-	-	-	-	0	7	3	2	3	8	3	0.538462
Bnon_01975	-	-	-	-	-	-	-	0	6	4	2	2	10	8	0.625
Bnon_01976	-	-	-	-	-	-	-	0.0693069	15	7	3	1	2	2	0.166667
Bnon_01977	-	-	-	-	-	-	-	0.0594059	15	9	4	38	14	16	0.708333
Bnon_01978	-	-	-	-	-	-	-	0	58	31	8	111	57	32	0.673401
Bnon_01979	-	-	-	-	-	-	-	0	18	6	0	14	9	4	0.529412
Bnon_01980	-	-	-	-	-	-	-	0	3	1	0	5	10	0	0.789474
Bnon_01981	-	-	-	-	-	-	-	0.00990099	1	1	1	1	1	1	0.5
Bnon_01982	-	-	-	-	-	-	-	0	4	8	1	4	3	1	0.380952
Bnon_01983	-	-	-	-	-	-	-	0	39	12	3	56	36	6	0.644737
Bnon_01984	-	-	-	-	-	-	-	0.148515	13	5	4	5	5	0	0.3125
Bnon_01985	-	-	-	-	-	-	-	0	4	2	0	6	13	2	0.777778
Bnon_01986	-	-	-	-	-	-	-	0.00990099	16	19	1	12	19	3	0.485714
Bnon_01987	-	-	-	-	-	-	-	0	12	16	0	15	7	5	0.490909
Bnon_01988	-	-	-	-	-	-	-	0.00990099	0	4	2	2	2	1	0.454545
Bnon_01989	-	-	-	-	-	-	-	0	11	3	3	15	13	7	0.673077
Bnon_01990	-	-	-	-	-	-	-	0	10	10	1	3	12	4	0.475
Bnon_01991	-	-	-	-	-	-	-	0.039604	18	26	1	5	9	0	0.237288
Bnon_01992	-	-	-	-	-	-	-	0.0594059	3	7	3	0	0	0	0
Bnon_01993	-	-	-	-	-	-	-	0	28	16	0	15	20	1	0.45
Bnon_01994	-	-	-	-	-	-	-	0	7	5	0	5	8	1	0.538462
Bnon_01995	-	-	-	-	-	-	-	0	4	9	0	1	4	2	0.35
Bnon_01996	-	-	-	-	-	-	-	0	3	3	1	2	5	1	0.533333
[truncated: 38,473 more rows]

## Sheet: Table S8
Table S8. Stop codons terminating translation. A) Count of identified codons after the ultimate residue of the protein alignments with B. nonstop. B) The number of genuine stop codons was calculated from CDSs of predicted proteins with complete 3'-end. The GC-content of CDSs was calculated as (G+C)/(A+U+G+C)×100.
A)					B)
codon	B. triatomae count	B. raabei count	B. frustrata count		counts
GCG	-	-	-			B. nonstop	B. triatomae	B. raabei	B. frustrata	O. modryi	O. volfi	O. eliasi	O. oborniki
GCA	1	4	1		UAA	7252	14462	8082	7848	1092	932	1071	1827
GCU	-	2	-		UAG	0	0	0	0	3061	3586	2240	2033
GCC	-	-	-		UGA	0	0	0	0	1414	1901	1177	1020
UGU	3	4	-
UGC	-	3	-		percentages
GAU	-	5	8			B. nonstop	B. triatomae	B. raabei	B. frustrata	O. modryi	O. volfi	O. eliasi	O. oborniki
GAC	-	3	2		UAA	100	100	100	100	19.6156	14.5194	23.8636	37.4385
GAA	40	32	20		UAG	0	0	0	0	54.9847	55.8654	49.9109	41.6598
UAA	4403	3281	1880		UGA	0	0	0	0	25.3997	29.6152	26.2255	20.9016
GAG	3	3	19		GC-content	39.53	39.61	39.87	38.68	64.46	66.05	64.89	60.53
UAG	97	140	36
UUU	1	4	2
UUC	-	1	-
GGG	2	2	-
GGA	1	2	3
GGU	-	-	2
GGC	1	1	-
CAU	-	12	8
CAC	1	4	4
AUA	1	7	3
AUU	-	3	-
AUC	-	-	-
AAG	5	6	8
AAA	28	25	22
UUG	-	7	2
UUA	19	12	6
CUG	2	-	-
CUA	1	2	3
CUU	-	1	-
CUC	1	-	-
AUG	-	1	-
AAU	2	3	12
AAC	3	2	2
CCG	-	-	1
CCA	5	4	-
CCU	1	-	3
CCC	-	-	-
CAG	10	18	7
CAA	81	69	24
AGG	-	1	-
AGA	-	3	-
CGG	-	-	-
CGA	3	5	-
CGU	-	-	1
CGC	-	-	-
AGU	-	4	-
AGC	-	-	-
UCG	3	10	6
UCA	28	17	11
UCU	1	3	5
UCC	-	4	-
ACG	1	2	1
ACA	2	11	3
ACU	-	-	3
ACC	-	-	-
UGG	2	2	1
UGA	20	6	2
UAU	14	11	8
UAC	12	6	-
GUG	1	1	2
GUA	2	1	4
GUU	-	1	4
GUC	-	1	-
ambiguous	-	4	4

## Sheet: Table S9
Table S9. GC content in coding regions, 4-fold degenerate sites, and percentages of ifRCs at conservative Glu and Trp sites. Data were used for Fig. S15.
organism	% GC in ORFs	nucleotides at 4-fold degenerate sites						UAR count*	GAR count*	% UAR*	UGA count*	UGG count*	% UGA*
		G count	C count	A count	U count	total count	% GC
B. nonstop	0.395	2022	1977	2361	2439	8799	0.454483	346	720	0.324578	81	121	0.40099
B. triatomae	0.396	2054	2053	2344	2347	8798	0.466811	344	722	0.322702	73	129	0.361386
B. raabei	0.3987	1978	2040	2384	2397	8799	0.456643	349	717	0.327392	86	116	0.425743
B. frustrata	0.3868	1860	1600	2455	2884	8799	0.393227	364	702	0.341463	91	111	0.450495
Blastocrithidia sp. ex L. hesperus	0.4641	1858	1924	2245	2772	8799	0.429822	205	861	0.192308	98	104	0.485149
O. modryi	0.6446	4121	3971	608	761	9461	0.855301	0	1066	0	0	202	0
O. volfi	0.6605	4116	3877	378	428	8799	0.908399	0	1066	0	0	202	0
O. eliasi	0.6489	3187	3336	358	449	7330	0.889905	0	1066	0	0	202	0
O. oborniki	0.6053	2594	2582	527	602	6305	0.820936	0	1066	0	0	202	0
* at the sites for Glu and Trp conservative across the dataset

[truncated: 3 more sheets: Table S10, Table S11, Table S12]
